# Supplementary material for: Sublethal effects of imidacloprid on the fitness of two species of wheat aphids, Schizaphis graminum (R.) and Rhopalosiphum padi (L.)
Source: PLoS One. 2023 Nov 27;18(11):e0294877. doi: 10.1371/journal.pone.0294877 (PMC10681248; doi:10.1371/journal.pone.0294877)
Supplement: S1 File — (ZIP) [file pone.0294877.s001.zip]

Archive with 49 entries (42 files):
- 毕设数据/
- 毕设数据/禾谷缢管蚜(Rhopalosiphum padi Linnaeus)/
- 毕设数据/禾谷缢管蚜(Rhopalosiphum padi Linnaeus)/123.doc
- 毕设数据/禾谷缢管蚜(Rhopalosiphum padi Linnaeus)/25/
- 毕设数据/禾谷缢管蚜(Rhopalosiphum padi Linnaeus)/25/25.txt
- 毕设数据/禾谷缢管蚜(Rhopalosiphum padi Linnaeus)/25/25.xlsx
- 毕设数据/禾谷缢管蚜(Rhopalosiphum padi Linnaeus)/25/25_1_Fig_Sxj.txt
- 毕设数据/禾谷缢管蚜(Rhopalosiphum padi Linnaeus)/25/25_2_Fig_FxjLxMxLxMx.txt
- 毕设数据/禾谷缢管蚜(Rhopalosiphum padi Linnaeus)/25/25_3_Fig_Exj.txt
- 毕设数据/禾谷缢管蚜(Rhopalosiphum padi Linnaeus)/25/25_4_Fig_Vxj.txt
- 毕设数据/禾谷缢管蚜(Rhopalosiphum padi Linnaeus)/456.doc
- 毕设数据/禾谷缢管蚜(Rhopalosiphum padi Linnaeus)/50/
- 毕设数据/禾谷缢管蚜(Rhopalosiphum padi Linnaeus)/50/50.txt
- 毕设数据/禾谷缢管蚜(Rhopalosiphum padi Linnaeus)/50/50.xlsx
- 毕设数据/禾谷缢管蚜(Rhopalosiphum padi Linnaeus)/50/50_1_Fig_Sxj.txt
- 毕设数据/禾谷缢管蚜(Rhopalosiphum padi Linnaeus)/50/50_2_Fig_FxjLxMxLxMx.txt
- 毕设数据/禾谷缢管蚜(Rhopalosiphum padi Linnaeus)/50/50_3_Fig_Exj.txt
- 毕设数据/禾谷缢管蚜(Rhopalosiphum padi Linnaeus)/50/50_4_Fig_Vxj.txt
- 毕设数据/禾谷缢管蚜(Rhopalosiphum padi Linnaeus)/CK/
- 毕设数据/禾谷缢管蚜(Rhopalosiphum padi Linnaeus)/CK/CK.txt
- 毕设数据/禾谷缢管蚜(Rhopalosiphum padi Linnaeus)/CK/CK.xlsx
- 毕设数据/禾谷缢管蚜(Rhopalosiphum padi Linnaeus)/CK/CK_1_Fig_Sxj.txt
- 毕设数据/禾谷缢管蚜(Rhopalosiphum padi Linnaeus)/CK/CK_2_Fig_FxjLxMxLxMx.txt
- 毕设数据/禾谷缢管蚜(Rhopalosiphum padi Linnaeus)/CK/CK_3_Fig_Exj.txt
- 毕设数据/禾谷缢管蚜(Rhopalosiphum padi Linnaeus)/CK/CK_4_Fig_Vxj.txt
- 毕设数据/禾谷缢管蚜(Rhopalosiphum padi Linnaeus)/CK1.txt
- 毕设数据/禾谷缢管蚜(Rhopalosiphum padi Linnaeus)/Sc表.xlsx
- 毕设数据/禾谷缢管蚜(Rhopalosiphum padi Linnaeus)/实验数据.xlsx
- 毕设数据/禾谷缢管蚜(Rhopalosiphum padi Linnaeus)/文本原始数据.docx
- 毕设数据/禾谷缢管蚜(Rhopalosiphum padi Linnaeus)/生测.txt
- 毕设数据/禾谷缢管蚜(Rhopalosiphum padi Linnaeus)/芽.txt
- 毕设数据/麦二叉蚜Schizaphis graminum (Rondani)/
- 毕设数据/麦二叉蚜Schizaphis graminum (Rondani)/吡虫啉 原始数据/
- 毕设数据/麦二叉蚜Schizaphis graminum (Rondani)/吡虫啉 原始数据/CK.txt
- 毕设数据/麦二叉蚜Schizaphis graminum (Rondani)/吡虫啉 原始数据/CK_1_Fig_Sxj.txt
- 毕设数据/麦二叉蚜Schizaphis graminum (Rondani)/吡虫啉 原始数据/CK_2_Fig_FxLxMxLxMx.txt
- 毕设数据/麦二叉蚜Schizaphis graminum (Rondani)/吡虫啉 原始数据/CK_3_Fig_Exj.txt
- 毕设数据/麦二叉蚜Schizaphis graminum (Rondani)/吡虫啉 原始数据/CK_4_Fig_Vxj.txt
- 毕设数据/麦二叉蚜Schizaphis graminum (Rondani)/吡虫啉 原始数据/LC25.txt
- 毕设数据/麦二叉蚜Schizaphis graminum (Rondani)/吡虫啉 原始数据/LC25_1_Fig_Sxj.txt
- 毕设数据/麦二叉蚜Schizaphis graminum (Rondani)/吡虫啉 原始数据/LC25_2_Fig_FxLxMxLxMx.txt
- 毕设数据/麦二叉蚜Schizaphis graminum (Rondani)/吡虫啉 原始数据/LC25_3_Fig_Exj.txt
- 毕设数据/麦二叉蚜Schizaphis graminum (Rondani)/吡虫啉 原始数据/LC25_4_Fig_Vxj.txt
- 毕设数据/麦二叉蚜Schizaphis graminum (Rondani)/吡虫啉 原始数据/LC90.txt
- 毕设数据/麦二叉蚜Schizaphis graminum (Rondani)/吡虫啉 原始数据/LC90_1_Fig_Sxj.txt
- 毕设数据/麦二叉蚜Schizaphis graminum (Rondani)/吡虫啉 原始数据/LC90_2_Fig_FxLxMxLxMx.txt
- 毕设数据/麦二叉蚜Schizaphis graminum (Rondani)/吡虫啉 原始数据/LC90_3_Fig_Exj.txt
- 毕设数据/麦二叉蚜Schizaphis graminum (Rondani)/吡虫啉 原始数据/LC90_4_Fig_Vxj.txt
- 毕设数据/麦二叉蚜Schizaphis graminum (Rondani)/新建 Microsoft Excel 工作表.xlsx
