# Supplementary material for: Sublethal effects of imidacloprid on the fitness of two species of wheat aphids, Schizaphis graminum (R.) and Rhopalosiphum padi (L.)
Source: PLoS One. 2023 Nov 27;18(11):e0294877. doi: 10.1371/journal.pone.0294877 (PMC10681248; doi:10.1371/journal.pone.0294877)
Supplement: S1 File — (ZIP) [file pone.0294877.s001.zip › 毕设数据/禾谷缢管蚜(Rhopalosiphum padi Linnaeus)/25/25.txt]

"Aphis (Ag.)"
"Pingzhuo Liang"
"Jul. 19 2017 ~ Aug. 19 2017"
30
2,5
F,N1,N2,N3,N4,Female
N,N1,N2,N3,N4,Unknown
N1,N4
1,F,4,4,4,4,17
2,2,0,0,2,0,0,1,0,0,3,2,2,2,-1
2,F,3,3,4,4,8
1,1,3,1,-1
3,F,3,3,2,3,26
0,2,2,0,1,0,1,0,0,1,4,0,2,0,0,2,2,4,2,-1
4,F,4,3,3,3,19
1,0,0,2,1,0,6,2,0,0,1,0,0,0,3,2,-1
5,F,3,4,4,3,21
0,1,0,0,2,0,1,2,2,0,0,3,3,0,1,0,0,2,0,6,2,-1
6,F,4,3,4,4,49
3,2,0,2,0,1,0,1,0,0,1,4,0,1,0,0,2,0,3,1,2,3,2,2,1,3,1,1,2,0,2,0,1,0,1,0,0,0,1,1,-1
7,F,3,3,3,3,15
1,0,0,0,3,2,-1
8,N,-2
9,F,4,4,3,3,20
1,0,6,2,1,1,4,4,0,0,3,2,0,0,1,2,4,1,1,0,-1
10,F,3,4,4,3,17
0,1,1,0,0,0,0,1,0,1,1,-1
11,F,2,3,3,4,18
1,1,0,0,0,1,0,0,3,3,0,0,1,1,0,0,4,5,-1
12,F,3,4,3,3,15
2,1,2,2,1,1,-1
13,F,3,4,4,3,44
2,2,0,0,3,2,0,0,5,3,0,0,0,1,1,2,0,0,0,3,1,2,1,2,0,0,2,3,0,1,0,0,1,0,0,0,4,3,1,1,1,1,-1
14,F,4,3,4,4,33
0,2,1,0,0,2,2,0,0,3,2,0,0,2,1,4,1,0,0,1,0,3,1,0,1,2,1,1,1,-1
15,F,3,3,4,4,11
4,2,3,1,2,2,-1
16,F,3,3,2,4,34
1,0,1,1,3,3,0,0,2,1,0,0,4,2,0,0,1,1,0,0,1,1,2,1,4,2,0,0,4,5,-1
17,F,3,3,2,3,32
0,2,1,0,0,3,1,0,2,0,0,4,2,0,2,0,0,3,7,0,0,3,6,1,1,3,5,2,2,2,3,1,-1
18,F,4,3,3,3,25
5,2,0,0,2,1,2,2,0,0,1,0,1,1,0,2,0,0,3,1,-1
19,F,4,4,4,4,45
3,4,0,0,2,3,2,1,4,8,0,0,3,4,0,0,3,1,0,0,1,1,2,0,1,0,0,0,4,3,0,2,1,-1
20,F,3,3,3,4,25
0,2,1,0,0,1,0,1,0,2,1,3,7,0,0,2,2,1,6,0,0,1,1,-1
21,F,3,3,3,3,22
0,5,3,2,1,0,0,2,0,1,0,1,1,2,0,4,2,-1
22,F,4,4,3,3,22
2,0,0,0,3,1,2,2,2,0,1,1,0,0,1,-1
23,F,4,4,3,3,17
2,0,1,0,2,1,0,0,3,1,2,0,2,1,0,1,-1
24,F,4,4,3,3,16
0,0,3,2,3,1,2,1,0,2,0,1,0,2,1,1,-1
25,F,3,4,3,4,20
2,2,0,0,1,0,3,2,2,1,0,0,3,2,-1
26,F,3,3,3,3,19
2,0,0,0,2,1,0,0,1,1,3,2,0,1,-1
27,N,4,4,-3
28,F,4,4,4,4,14
2,1,2,2,3,0,-1
29,F,3,3,3,3,18
0,3,0,1,1,2,1,0,0,2,2,0,0,1,7,2,2,1,-1
30,F,4,4,3,3,26
2,1,0,0,3,1,0,0,4,2,2,2,3,0,3,3,0,0,0,1,2,1,0,0,2,-1
