# Supplementary material for: Sublethal effects of imidacloprid on the fitness of two species of wheat aphids, Schizaphis graminum (R.) and Rhopalosiphum padi (L.)
Source: PLoS One. 2023 Nov 27;18(11):e0294877. doi: 10.1371/journal.pone.0294877 (PMC10681248; doi:10.1371/journal.pone.0294877)
Supplement: S1 File — (ZIP) [file pone.0294877.s001.zip › 毕设数据/禾谷缢管蚜(Rhopalosiphum padi Linnaeus)/25/25.xlsx]

## Sheet: S
Age	N1	N2	N3	N4	Female	Unknown
0	1					0
1	1	0				0
2	0.933333	0.0333333				0
3	0.433333	0.533333				0
4	0	0.966667	0			0
5		0.933333	0.0333333			0
6		0.6	0.366667			0
7		0.3	0.666667	0		0
8		0	0.833333	0.133333		0
9			0.666667	0.3		0
10			0.466667	0.5	0	0
11			0.1	0.766667	0.0666667	0
12			0	0.666667	0.266667	0
13				0.533333	0.4	0
14				0.166667	0.766667	0
15				0.1	0.833333	0
16				0	0.933333	0
17					0.933333	0
18					0.933333	0
19					0.933333	0
20					0.933333	0
21					0.933333	0
22					0.9	0
23					0.9	0
24					0.9	0
25					0.866667	0
26					0.866667	0
27					0.833333	0
28					0.8	0
29					0.8	0
30					0.666667	0
31					0.566667	0
32					0.533333	0
33					0.5	0
34					0.4	0
35					0.366667	0
36					0.333333	0
37					0.3	0
38					0.233333	0
39					0.233333	0
40					0.2	0
41					0.2	0
42					0.2	0
43					0.166667	0
44					0.166667	0
45					0.166667	0
46					0.133333	0
47					0.133333	0
48					0.1	0
49					0.1	0
50					0.1	0
51					0.1	0
52					0.1	0
53					0.1	0
54					0.1	0
55					0.1	0
56					0.1	0
57					0.1	0
58					0.0666667	0
59					0.0666667	0
60					0.0666667	0
61					0.0333333	0
62					0.0333333	0
63					0.0333333	0
64					0	0

## Sheet: F
age	l(x)	m(x)	l(x)*m(x)
0	1
1	1
2	0.966667
3	0.966667
4	0.966667
5	0.966667
6	0.966667
7	0.966667
8	0.966667
9	0.966667
10	0.966667
11	0.933333	0	0
12	0.933333	0.321429	0.3
13	0.933333	0.714286	0.666667
14	0.933333	0.892857	0.833333
15	0.933333	0.75	0.7
16	0.933333	1.60714	1.5
17	0.933333	1.03571	0.966667
18	0.933333	1	0.933333
19	0.933333	0.821429	0.766667
20	0.933333	1.21429	1.13333
21	0.933333	1.03571	0.966667
22	0.9	1.18519	1.06667
23	0.9	0.814815	0.733333
24	0.9	0.925926	0.833333
25	0.866667	1.42308	1.23333
26	0.866667	1.07692	0.933333
27	0.833333	0.76	0.633333
28	0.8	1.58333	1.26667
29	0.8	1.41667	1.13333
30	0.666667	0.45	0.3
31	0.566667	0.882353	0.5
32	0.533333	0.5625	0.3
33	0.5	1.4	0.7
34	0.4	0.916667	0.366667
35	0.366667	0.727273	0.266667
36	0.333333	1.5	0.5
37	0.3	1.44444	0.433333
38	0.233333	1.14286	0.266667
39	0.233333	0.571429	0.133333
40	0.2	2.33333	0.466667
41	0.2	2.16667	0.433333
42	0.2	0.5	0.1
43	0.166667	0.8	0.133333
44	0.166667	0.8	0.133333
45	0.166667	1	0.166667
46	0.133333	0.25	0.0333333
47	0.133333	0.75	0.1
48	0.1	0.333333	0.0333333
49	0.1	0.333333	0.0333333
50	0.1	1.33333	0.133333
51	0.1	1	0.1
52	0.1	0.333333	0.0333333
53	0.1	0.666667	0.0666667
54	0.1	0.666667	0.0666667
55	0.1	0.333333	0.0333333
56	0.1	0	0
57	0.1
58	0.0666667
59	0.0666667
60	0.0666667
61	0.0333333
62	0.0333333
63	0.0333333
64	0

## Sheet: E
Age	N1	N2	N3	N4	Female	Unknown
0	34.6333					0
1	33.6333	0				0
2	33.7586	33.7586				0
3	32.7586	32.7586				0
4	0	31.7586	0			0
5		30.7563	30.8223			0
6		29.7197	29.8223			0
7		28.6171	28.8223	0		0
8		0	27.6171	28.6429		0
9			26.3607	27.6429		0
10			24.8112	26.6429	0	0
11			25.6429	25.6429	25.6429	0
12			0	24.6429	24.6429	0
13				23.6429	23.6429	0
14				22.6429	22.6429	0
15				21.6429	21.6429	0
16				0	20.6429	0
17					19.6429	0
18					18.6429	0
19					17.6429	0
20					16.6429	0
21					15.6429	0
22					15.1852	0
23					14.1852	0
24					13.1852	0
25					12.6538	0
26					11.6538	0
27					11.08	0
28					10.5	0
29					9.5	0
30					10.2	0
31					10.8235	0
32					10.4375	0
33					10.0667	0
34					11.3333	0
35					11.2727	0
36					11.3	0
37					11.4444	0
38					13.4286	0
39					12.4286	0
40					13.3333	0
41					12.3333	0
42					11.3333	0
43					12.4	0
44					11.4	0
45					10.4	0
46					11.75	0
47					10.75	0
48					13	0
49					12	0
50					11	0
51					10	0
52					9	0
53					8	0
54					7	0
55					6	0
56					5	0
57					4	0
58					4.5	0
59					3.5	0
60					2.5	0
61					3	0
62					2	0
63					1	0
64					0	0

## Sheet: V
Age	N1	N2	N3	N4	Female	-
0	1.14933					0
1	1.32095	0				0
2	1.57056	1.57056				0
3	1.80508	1.80508				0
4	0	2.07463	0			0
5		2.38403	2.39572			0
6		2.73256	2.75346			0
7		3.11658	3.16462	0		0
8		0	3.58197	3.85806		0
9			4.03753	4.43417		0
10			4.44506	5.09631	0	0
11			5.05244	5.63663	7.29184	0
12			0	5.8069	8.38071	0
13				6.25774	8.33918	0
14				6.14342	7.6689	0
15				6.7248	7.5648	0
16				0	7.72899	0
17					7.036	0
18					6.89629	0
19					6.77676	0
20					6.84463	0
21					6.4711	0
22					6.47841	0
23					6.08364	0
24					6.0556	0
25					6.12243	0
26					5.40109	0
27					5.16868	0
28					5.27814	0
29					4.24654	0
30					3.90294	0
31					4.66889	0
32					4.62396	0
33					4.97914	0
34					5.142	0
35					5.29778	0
36					5.7783	0
37					5.46352	0
38					5.93901	0
39					5.51234	0
40					6.62518	0
41					4.93273	0
42					3.17911	0
43					3.69501	0
44					3.32731	0
45					2.90471	0
46					2.73641	0
47					2.8577	0
48					3.22992	0
49					3.32912	0
50					3.44314	0
51					2.42486	0
52					1.63763	0
53					1.49906	0
54					0.956692	0
55					0.333333	0
56					0	0
57						0
58						0
59						0
60						0
61						0
62						0
63						0
64						0
