# Supplementary material for: Sublethal effects of imidacloprid on the fitness of two species of wheat aphids, Schizaphis graminum (R.) and Rhopalosiphum padi (L.)
Source: PLoS One. 2023 Nov 27;18(11):e0294877. doi: 10.1371/journal.pone.0294877 (PMC10681248; doi:10.1371/journal.pone.0294877)
Supplement: S1 File — (ZIP) [file pone.0294877.s001.zip › 毕设数据/禾谷缢管蚜(Rhopalosiphum padi Linnaeus)/25/25_2_Fig_FxjLxMxLxMx.txt]

Age-specific survival rate l(x), female fecundity f(x,female), age-specific fecundity m(x), l(x)*m(x), and Cumu[l(x)*m(x)]
age, l(x), f(x,female), m(x), l(x)*m(x), Cumu[l(x)*m(x)]
0	1	0	0	0	0
1	1	0	0	0	0
2	.966666666666667	0	0	0	0
3	.966666666666667	0	0	0	0
4	.966666666666667	0	0	0	0
5	.966666666666667	0	0	0	0
6	.966666666666667	0	0	0	0
7	.966666666666667	0	0	0	0
8	.966666666666667	0	0	0	0
9	.966666666666667	0	0	0	0
10	.966666666666667	0	0	0	0
11	.933333333333333	0	0	0	0
12	.933333333333333	1.125	.321428571428571	.3	.3
13	.933333333333333	1.66666666666667	.714285714285714	.666666666666667	.966666666666667
14	.933333333333333	1.08695652173913	.892857142857143	.833333333333333	1.8
15	.933333333333333	.84	.75	.7	2.5
16	.933333333333333	1.60714285714286	1.60714285714286	1.5	4
17	.933333333333333	1.03571428571429	1.03571428571429	.966666666666667	4.96666666666667
18	.933333333333333	1	1	.933333333333333	5.9
19	.933333333333333	.821428571428571	.821428571428571	.766666666666667	6.66666666666667
20	.933333333333333	1.21428571428571	1.21428571428571	1.13333333333333	7.8
21	.933333333333333	1.03571428571429	1.03571428571429	.966666666666667	8.76666666666667
22	.9	1.18518518518519	1.18518518518519	1.06666666666667	9.83333333333333
23	.9	.814814814814815	.814814814814815	.733333333333333	10.5666666666667
24	.9	.925925925925926	.925925925925926	.833333333333333	11.4
25	.866666666666667	1.42307692307692	1.42307692307692	1.23333333333333	12.6333333333333
26	.866666666666667	1.07692307692308	1.07692307692308	.933333333333333	13.5666666666667
27	.833333333333333	.76	.76	.633333333333333	14.2
28	.8	1.58333333333333	1.58333333333333	1.26666666666667	15.4666666666667
29	.8	1.41666666666667	1.41666666666667	1.13333333333333	16.6
30	.666666666666667	.45	.45	.3	16.9
31	.566666666666667	.882352941176471	.882352941176471	.5	17.4
32	.533333333333333	.5625	.5625	.3	17.7
33	.5	1.4	1.4	.7	18.4
34	.4	.916666666666667	.916666666666667	.366666666666667	18.7666666666667
35	.366666666666667	.727272727272727	.727272727272727	.266666666666667	19.0333333333333
36	.333333333333333	1.5	1.5	.5	19.5333333333333
37	.3	1.44444444444444	1.44444444444444	.433333333333333	19.9666666666667
38	.233333333333333	1.14285714285714	1.14285714285714	.266666666666667	20.2333333333333
39	.233333333333333	.571428571428571	.571428571428571	.133333333333333	20.3666666666667
40	.2	2.33333333333333	2.33333333333333	.466666666666667	20.8333333333333
41	.2	2.16666666666667	2.16666666666667	.433333333333333	21.2666666666667
42	.2	.5	.5	.1	21.3666666666667
43	.166666666666667	.8	.8	.133333333333333	21.5
44	.166666666666667	.8	.8	.133333333333333	21.6333333333333
45	.166666666666667	1	1	.166666666666667	21.8
46	.133333333333333	.25	.25	3.33333333333333E-02	21.8333333333333
47	.133333333333333	.75	.75	.1	21.9333333333333
48	.1	.333333333333333	.333333333333333	3.33333333333333E-02	21.9666666666667
49	.1	.333333333333333	.333333333333333	3.33333333333333E-02	22
50	.1	1.33333333333333	1.33333333333333	.133333333333333	22.1333333333333
51	.1	1	1	.1	22.2333333333333
52	.1	.333333333333333	.333333333333333	3.33333333333333E-02	22.2666666666667
53	.1	.666666666666667	.666666666666667	6.66666666666667E-02	22.3333333333333
54	.1	.666666666666667	.666666666666667	6.66666666666667E-02	22.4
55	.1	.333333333333333	.333333333333333	3.33333333333333E-02	22.4333333333333
56	.1	0	0	0	22.4333333333333
57	.1	0	0	0	22.4333333333333
58	6.66666666666667E-02	0	0	0	22.4333333333333
59	6.66666666666667E-02	0	0	0	22.4333333333333
60	6.66666666666667E-02	0	0	0	22.4333333333333
61	3.33333333333333E-02	0	0	0	22.4333333333333
62	3.33333333333333E-02	0	0	0	22.4333333333333
63	3.33333333333333E-02	0	0	0	22.4333333333333
64	0	0	0	0	22.4333333333333
