# Supplementary material for: Sublethal effects of imidacloprid on the fitness of two species of wheat aphids, Schizaphis graminum (R.) and Rhopalosiphum padi (L.)
Source: PLoS One. 2023 Nov 27;18(11):e0294877. doi: 10.1371/journal.pone.0294877 (PMC10681248; doi:10.1371/journal.pone.0294877)
Supplement: S1 File — (ZIP) [file pone.0294877.s001.zip › 毕设数据/禾谷缢管蚜(Rhopalosiphum padi Linnaeus)/25/25_3_Fig_Exj.txt]

"Age-stage life expectancy"
Age,N1,N2,N3,N4,Female,Unknown
0, 34.6333333333333 , 0 , 0 , 0 , 0 , 0  
1, 33.6333333333333 , 0 , 0 , 0 , 0 , 0  
2, 33.7586206896552 , 33.7586206896552 , 0 , 0 , 0 , 0  
3, 32.7586206896552 , 32.7586206896552 , 0 , 0 , 0 , 0  
4, 0 , 31.7586206896552 , 0 , 0 , 0 , 0  
5, 0 , 30.7563469387755 , 30.8222857142857 , 0 , 0 , 0  
6, 0 , 29.7197142857143 , 29.8222857142857 , 0 , 0 , 0  
7, 0 , 28.6171428571429 , 28.8222857142857 , 0 , 0 , 0  
8, 0 , 0 , 27.6171428571428 , 28.6428571428571 , 0 , 0  
9, 0 , 0 , 26.3607142857143 , 27.6428571428571 , 0 , 0  
10, 0 , 0 , 24.8112244897959 , 26.6428571428571 , 0 , 0  
11, 0 , 0 , 25.6428571428571 , 25.6428571428571 , 25.6428571428571 , 0  
12, 0 , 0 , 0 , 24.6428571428571 , 24.6428571428571 , 0  
13, 0 , 0 , 0 , 23.6428571428571 , 23.6428571428571 , 0  
14, 0 , 0 , 0 , 22.6428571428571 , 22.6428571428571 , 0  
15, 0 , 0 , 0 , 21.6428571428571 , 21.6428571428571 , 0  
16, 0 , 0 , 0 , 0 , 20.6428571428571 , 0  
17, 0 , 0 , 0 , 0 , 19.6428571428571 , 0  
18, 0 , 0 , 0 , 0 , 18.6428571428571 , 0  
19, 0 , 0 , 0 , 0 , 17.6428571428571 , 0  
20, 0 , 0 , 0 , 0 , 16.6428571428572 , 0  
21, 0 , 0 , 0 , 0 , 15.6428571428572 , 0  
22, 0 , 0 , 0 , 0 , 15.1851851851852 , 0  
23, 0 , 0 , 0 , 0 , 14.1851851851852 , 0  
24, 0 , 0 , 0 , 0 , 13.1851851851852 , 0  
25, 0 , 0 , 0 , 0 , 12.6538461538461 , 0  
26, 0 , 0 , 0 , 0 , 11.6538461538461 , 0  
27, 0 , 0 , 0 , 0 , 11.08 , 0  
28, 0 , 0 , 0 , 0 , 10.5 , 0  
29, 0 , 0 , 0 , 0 , 9.5 , 0  
30, 0 , 0 , 0 , 0 , 10.2 , 0  
31, 0 , 0 , 0 , 0 , 10.8235294117647 , 0  
32, 0 , 0 , 0 , 0 , 10.4375 , 0  
33, 0 , 0 , 0 , 0 , 10.0666666666667 , 0  
34, 0 , 0 , 0 , 0 , 11.3333333333333 , 0  
35, 0 , 0 , 0 , 0 , 11.2727272727273 , 0  
36, 0 , 0 , 0 , 0 , 11.3 , 0  
37, 0 , 0 , 0 , 0 , 11.4444444444444 , 0  
38, 0 , 0 , 0 , 0 , 13.4285714285714 , 0  
39, 0 , 0 , 0 , 0 , 12.4285714285714 , 0  
40, 0 , 0 , 0 , 0 , 13.3333333333333 , 0  
41, 0 , 0 , 0 , 0 , 12.3333333333333 , 0  
42, 0 , 0 , 0 , 0 , 11.3333333333333 , 0  
43, 0 , 0 , 0 , 0 , 12.4 , 0  
44, 0 , 0 , 0 , 0 , 11.4 , 0  
45, 0 , 0 , 0 , 0 , 10.4 , 0  
46, 0 , 0 , 0 , 0 , 11.75 , 0  
47, 0 , 0 , 0 , 0 , 10.75 , 0  
48, 0 , 0 , 0 , 0 , 13 , 0  
49, 0 , 0 , 0 , 0 , 12 , 0  
50, 0 , 0 , 0 , 0 , 11 , 0  
51, 0 , 0 , 0 , 0 , 10 , 0  
52, 0 , 0 , 0 , 0 , 9 , 0  
53, 0 , 0 , 0 , 0 , 8 , 0  
54, 0 , 0 , 0 , 0 , 7 , 0  
55, 0 , 0 , 0 , 0 , 6 , 0  
56, 0 , 0 , 0 , 0 , 5 , 0  
57, 0 , 0 , 0 , 0 , 4 , 0  
58, 0 , 0 , 0 , 0 , 4.5 , 0  
59, 0 , 0 , 0 , 0 , 3.5 , 0  
60, 0 , 0 , 0 , 0 , 2.5 , 0  
61, 0 , 0 , 0 , 0 , 3 , 0  
62, 0 , 0 , 0 , 0 , 2 , 0  
63, 0 , 0 , 0 , 0 , 1 , 0  
64,0,0,0,0,0,0
