# Supplementary material for: Sublethal effects of imidacloprid on the fitness of two species of wheat aphids, Schizaphis graminum (R.) and Rhopalosiphum padi (L.)
Source: PLoS One. 2023 Nov 27;18(11):e0294877. doi: 10.1371/journal.pone.0294877 (PMC10681248; doi:10.1371/journal.pone.0294877)
Supplement: S1 File — (ZIP) [file pone.0294877.s001.zip › 毕设数据/禾谷缢管蚜(Rhopalosiphum padi Linnaeus)/25/25_4_Fig_Vxj.txt]

"Age-stage reproductive value"
Age,N1,N2,N3,N4,Female,-
0, 1.14932674051555 , 0 , 0 , 0 , 0 , 0  
1, 1.32095191194941 , 0 , 0 , 0 , 0 , 0  
2, 1.57055721121726 , 1.57055721121726 , 0 , 0 , 0 , 0  
3, 1.80508333953213 , 1.80508333953213 , 0 , 0 , 0 , 0  
4, 0 , 2.07463048107053 , 0 , 0 , 0 , 0  
5, 0 , 2.38402508984437 , 2.3957155230358 , 0 , 0 , 0  
6, 0 , 2.73255917846981 , 2.75345982050456 , 0 , 0 , 0  
7, 0 , 3.11658156204656 , 3.16462489399652 , 0 , 0 , 0  
8, 0 , 0 , 3.58197040754921 , 3.85805782881313 , 0 , 0  
9, 0 , 0 , 4.03752557307669 , 4.43416887968348 , 0 , 0  
10, 0 , 0 , 4.44506191740293 , 5.09630869364188 , 0 , 0  
11, 0 , 0 , 5.0524364107586 , 5.63662877063137 , 7.29184045693756 , 0  
12, 0 , 0 , 0 , 5.80690007595286 , 8.38070694231049 , 0  
13, 0 , 0 , 0 , 6.25773720757842 , 8.33917772912028 , 0  
14, 0 , 0 , 0 , 6.1434209988777 , 7.66889513203009 , 0  
15, 0 , 0 , 0 , 6.72479779431346 , 7.56479779431346 , 0  
16, 0 , 0 , 0 , 0 , 7.72898966910566 , 0  
17, 0 , 0 , 0 , 0 , 7.03600200522288 , 0  
18, 0 , 0 , 0 , 0 , 6.89629089442058 , 0  
19, 0 , 0 , 0 , 0 , 6.77676456644611 , 0  
20, 0 , 0 , 0 , 0 , 6.84462667717175 , 0  
21, 0 , 0 , 0 , 0 , 6.47110120879571 , 0  
22, 0 , 0 , 0 , 0 , 6.47840700393965 , 0  
23, 0 , 0 , 0 , 0 , 6.08364117476258 , 0  
24, 0 , 0 , 0 , 0 , 6.05560282255375 , 0  
25, 0 , 0 , 0 , 0 , 6.12243134531428 , 0  
26, 0 , 0 , 0 , 0 , 5.40109351862626 , 0  
27, 0 , 0 , 0 , 0 , 5.16867993378521 , 0  
28, 0 , 0 , 0 , 0 , 5.27813913283402 , 0  
29, 0 , 0 , 0 , 0 , 4.24653896327419 , 0  
30, 0 , 0 , 0 , 0 , 3.90293735175735 , 0  
31, 0 , 0 , 0 , 0 , 4.66888599760425 , 0  
32, 0 , 0 , 0 , 0 , 4.62396127075082 , 0  
33, 0 , 0 , 0 , 0 , 4.97914227918649 , 0  
34, 0 , 0 , 0 , 0 , 5.14200473869338 , 0  
35, 0 , 0 , 0 , 0 , 5.29777513117827 , 0  
36, 0 , 0 , 0 , 0 , 5.77830049871654 , 0  
37, 0 , 0 , 0 , 0 , 5.46351666825852 , 0  
38, 0 , 0 , 0 , 0 , 5.93900617272395 , 0  
39, 0 , 0 , 0 , 0 , 5.51234214576352 , 0  
40, 0 , 0 , 0 , 0 , 6.62517788589116 , 0  
41, 0 , 0 , 0 , 0 , 4.93273154416286 , 0  
42, 0 , 0 , 0 , 0 , 3.17911222257452 , 0  
43, 0 , 0 , 0 , 0 , 3.69501025737839 , 0  
44, 0 , 0 , 0 , 0 , 3.32731259074487 , 0  
45, 0 , 0 , 0 , 0 , 2.90470784429913 , 0  
46, 0 , 0 , 0 , 0 , 2.73641448068911 , 0  
47, 0 , 0 , 0 , 0 , 2.85770255435952 , 0  
48, 0 , 0 , 0 , 0 , 3.22991843352627 , 0  
49, 0 , 0 , 0 , 0 , 3.32912259964274 , 0  
50, 0 , 0 , 0 , 0 , 3.44314059668865 , 0  
51, 0 , 0 , 0 , 0 , 2.42485782339306 , 0  
52, 0 , 0 , 0 , 0 , 1.63762714267212 , 0  
53, 0 , 0 , 0 , 0 , 1.49905970204522 , 0  
54, 0 , 0 , 0 , 0 , 0.956691541939987 , 0  
55, 0 , 0 , 0 , 0 , 0.333333333333333 , 0  
56, 0 , 0 , 0 , 0 , 0 , 0  
57, 0 , 0 , 0 , 0 , 0 , 0  
58, 0 , 0 , 0 , 0 , 0 , 0  
59, 0 , 0 , 0 , 0 , 0 , 0  
60, 0 , 0 , 0 , 0 , 0 , 0  
61, 0 , 0 , 0 , 0 , 0 , 0  
62, 0 , 0 , 0 , 0 , 0 , 0  
63, 0 , 0 , 0 , 0 , 0 , 0  
64,0,0,0,0,0,0
