# Supplementary material for: Sublethal effects of imidacloprid on the fitness of two species of wheat aphids, Schizaphis graminum (R.) and Rhopalosiphum padi (L.)
Source: PLoS One. 2023 Nov 27;18(11):e0294877. doi: 10.1371/journal.pone.0294877 (PMC10681248; doi:10.1371/journal.pone.0294877)
Supplement: S1 File — (ZIP) [file pone.0294877.s001.zip › 毕设数据/禾谷缢管蚜(Rhopalosiphum padi Linnaeus)/50/50.txt]

"Aphis (Ag.)"
"Pingzhuo Liang"
"Jul. 19 2017 ~ Aug. 19 2017"
30
2,5
F,N1,N2,N3,N4,Female
N,N1,N2,N3,N4,Unknown
N1,N4
1,F,3,4,3,4,13
0,1,1,0,0,2,1,0,0,1,1,0,3,-1
2,N,4,3,-2
3,F,2,4,3,4,27
3,2,2,2,0,0,2,0,0,0,4,3,2,5,0,0,2,1,-1-
4,F,4,3,4,4,26
1,1,0,0,1,0,2,3,0,0,2,1,3,0,5,5,0,0,1,1,3,1,-1-
5,F,4,3,4,4,26
2,0,3,1,0,0,2,0,3,1,0,0,3,1,0,0,2,2,-1
6,N,4,-4
7,N,3,4,-2
8,F,3,4,3,4,28
1,0,0,0,3,2,3,3,0,0,2,2,2,1,0,0,5,5,2,1,0,0,2,2,-1
9,F,3,4,4,3,27
0,2,1,3,2,0,0,2,2,2,1,1,1,0,0,2,2,3,1,0,0,3,4,-1
10,F,3,3,3,3,12
2,1,2,0,0,0,1,0,0,2,1,2,-1
11,F,3,3,3,3,46
2,3,0,0,2,2,0,0,5,3,0,0,2,1,1,2,1,1,4,2,0,1,0,0,3,2,3,3,2,2,1,0,2,0,-1
12,N,3,-4
13,F,3,3,4,3,29
1,1,0,0,1,1,3,1,2,1,5,6,2,3,4,4,0,0,2,2,1,1,-1
14,F,3,3,4,3,27
4,3,0,0,2,1,2,2,6,6,0,0,4,2,2,2,0,0,1,3,-1
15,F,4,4,3,3,46
5,6,0,0,2,2,1,2,0,0,6,5,1,1,0,0,2,1,3,2,1,1,3,5,0,0,2,3,2,2,0,1,1,1,-1
16,F,4,3,2,3,13
0,1,1,0,0,3,1,2,1,3,2,-1
17,N,3,-2
18,F,4,4,3,2,25
3,2,0,0,2,2,3,1,0,0,0,1,-1
19,F,4,4,3,3,22
2,2,0,0,3,0,0,0,1,3,2,2,0,0,0,1,3,4,3,5,-1
20,F,4,4,3,3,39
0,1,0,0,3,2,2,2,0,0,1,1,4,4,0,0,1,1,3,5,2,3,3,4,1,2,2,7,1,2,0,1,-1
21,F,4,4,3,3,18
3,1,1,1,2,3,4,5,-1
22,F,4,4,4,4,28
3,2,1,2,1,2,0,0,2,0,3,2,0,0,5,6,-1
23,F,3,3,4,4,26
0,0,2,1,0,0,4,4,0,0,2,3,0,1,3,1,0,0,0,1,0,0,2,2,2,2,-1
24,F,3,3,4,3,24
4,6,0,0,1,3,5,5,0,0,6,7,-1
25,F,3,4,3,4,22
2,0,0,1,0,2,0,0,1,3,2,2,3,4,-1
26,F,4,3,4,3,11	
2,0,1,1,3,2,0,0,1,2,4,-1
27,F,4,3,4,3,17
1,1,2,1,0,2,1,1,-1
28,F,4,3,4,2,23
0,1,0,0,0,1,1,0,1,2,1,0,0,3,2,0,1,0,0,2,2,-1
29,F,4,4,3,3,22
1,0,0,0,1,1,0,0,2,2,3,3,2,2,0,0,2,4,-1
30,F,2,3,3,3,12
2,2,2,1,0,3,0,1,1,1,2,-1
