# Supplementary material for: Sublethal effects of imidacloprid on the fitness of two species of wheat aphids, Schizaphis graminum (R.) and Rhopalosiphum padi (L.)
Source: PLoS One. 2023 Nov 27;18(11):e0294877. doi: 10.1371/journal.pone.0294877 (PMC10681248; doi:10.1371/journal.pone.0294877)
Supplement: S1 File — (ZIP) [file pone.0294877.s001.zip › 毕设数据/禾谷缢管蚜(Rhopalosiphum padi Linnaeus)/50/50.xlsx]

## Sheet: S
Age	N1	N2	N3	N4	Female	Unknown
0	1					0
1	1	0				0
2	0.933333	0.0666667				0
3	0.5	0.5				0
4	0	1	0			0
5		0.933333	0.0333333			0
6		0.7	0.266667			0
7		0.266667	0.666667	0		0
8		0	0.866667	0.0333333		0
9			0.666667	0.166667		0
10			0.433333	0.4	0	0
11			0.0333333	0.766667	0.0333333	0
12			0	0.7	0.133333	0
13				0.5	0.333333	0
14				0.1	0.733333	0
15				0.0333333	0.8	0
16				0	0.833333	0
17					0.833333	0
18					0.833333	0
19					0.833333	0
20					0.833333	0
21					0.833333	0
22					0.833333	0
23					0.8	0
24					0.766667	0
25					0.7	0
26					0.7	0
27					0.666667	0
28					0.666667	0
29					0.666667	0
30					0.666667	0
31					0.633333	0
32					0.6	0
33					0.6	0
34					0.6	0
35					0.6	0
36					0.466667	0
37					0.433333	0
38					0.4	0
39					0.4	0
40					0.3	0
41					0.2	0
42					0.133333	0
43					0.133333	0
44					0.1	0
45					0.1	0
46					0.1	0
47					0.1	0
48					0.1	0
49					0.1	0
50					0.1	0
51					0.1	0
52					0.1	0
53					0.0666667	0
54					0.0666667	0
55					0.0666667	0
56					0.0666667	0
57					0.0666667	0
58					0.0333333	0
59					0.0333333	0
60					0	0

## Sheet: F
age	l(x)	m(x)	l(x)*m(x)
0	1
1	1
2	1
3	1
4	1
5	0.966667
6	0.966667
7	0.933333
8	0.9
9	0.833333
10	0.833333	0	0
11	0.833333	0.08	0.0666667
12	0.833333	0.24	0.2
13	0.833333	0.88	0.733333
14	0.833333	1.44	1.2
15	0.833333	0.76	0.633333
16	0.833333	0.76	0.633333
17	0.833333	0.96	0.8
18	0.833333	1.28	1.06667
19	0.833333	1.6	1.33333
20	0.833333	1.32	1.1
21	0.833333	1.76	1.46667
22	0.833333	0.88	0.733333
23	0.8	1.41667	1.13333
24	0.766667	2	1.53333
25	0.7	1.42857	1
26	0.7	1.61905	1.13333
27	0.666667	1.55	1.03333
28	0.666667	0.55	0.366667
29	0.666667	0.65	0.433333
30	0.666667	1.5	1
31	0.633333	1.63158	1.03333
32	0.6	1.16667	0.7
33	0.6	1.05556	0.633333
34	0.6	0.277778	0.166667
35	0.6	0.555556	0.333333
36	0.466667	1.28571	0.6
37	0.433333	1.15385	0.5
38	0.4	0.5	0.2
39	0.4	0.583333	0.233333
40	0.3	0.666667	0.2
41	0.2	2	0.4
42	0.133333	1	0.133333
43	0.133333	1	0.133333
44	0.1	0.666667	0.0666667
45	0.1	0.666667	0.0666667
46	0.1	0.333333	0.0333333
47	0.1	0.333333	0.0333333
48	0.1	0	0
49	0.1
50	0.1
51	0.1
52	0.1
53	0.0666667
54	0.0666667
55	0.0666667
56	0.0666667
57	0.0666667
58	0.0333333
59	0.0333333
60	0

## Sheet: E
Age	N1	N2	N3	N4	Female	Unknown
0	32.8667					0
1	31.8667	0				0
2	30.8667	30.8667				0
3	29.8667	29.8667				0
4	0	28.8667	0			0
5		28.7569	30.8066			0
6		27.0737	29.8066			0
7		25.2335	28.8066	0		0
8		0	27.6954	29.92		0
9			28.92	28.92		0
10			27.92	27.92	0	0
11			26.92	26.92	26.92	0
12			0	25.92	25.92	0
13				24.92	24.92	0
14				23.92	23.92	0
15				22.92	22.92	0
16				0	21.92	0
17					20.92	0
18					19.92	0
19					18.92	0
20					17.92	0
21					16.92	0
22					15.92	0
23					15.5417	0
24					15.1739	0
25					15.5238	0
26					14.5238	0
27					14.2	0
28					13.2	0
29					12.2	0
30					11.2	0
31					10.7368	0
32					10.2778	0
33					9.27778	0
34					8.27778	0
35					7.27778	0
36					8.07143	0
37					7.61538	0
38					7.16667	0
39					6.16667	0
40					6.88889	0
41					8.83333	0
42					11.75	0
43					10.75	0
44					13	0
45					12	0
46					11	0
47					10	0
48					9	0
49					8	0
50					7	0
51					6	0
52					5	0
53					6	0
54					5	0
55					4	0
56					3	0
57					2	0
58					2	0
59					1	0
60					0	0

## Sheet: V
Age	N1	N2	N3	N4	Female	-
0	1.15131					0
1	1.32551	0				0
2	1.52607	1.52607				0
3	1.75698	1.75698				0
4	0	2.02283	0			0
5		2.40269	2.59161			0
6		2.69374	2.98375			0
7		2.98815	3.43521	0		0
8		0	3.93175	4.39653		0
9			4.8723	5.06176		0
10			5.49207	5.82765	0	0
11			6.00243	6.34978	10.6655	0
12			0	6.91065	9.97662	0
13				7.23513	9.75921	0
14				6.83741	8.70298	0
15				7.34419	8.13586	0
16				0	8.45543	0
17					8.85981	0
18					9.09512	0
19					8.99762	0
20					8.51694	0
21					8.2859	0
22					7.51332	0
23					7.95521	0
24					7.85518	0
25					7.38313	0
26					6.85553	0
27					6.33025	0
28					5.50354	0
29					5.70306	0
30					5.81763	0
31					5.23255	0
32					4.37615	0
33					3.69511	0
34					3.03894	0
35					3.17895	0
36					3.88329	0
37					3.22066	0
38					2.57783	0
39					2.39222	0
40					2.77679	0
41					3.6441	0
42					2.83931	0
43					2.11761	0
44					1.71562	0
45					1.20767	0
46					0.622859	0
47					0.333333	0
48					0	0
49						0
50						0
51						0
52						0
53						0
54						0
55						0
56						0
57						0
58						0
59						0
60						0
