# Supplementary material for: Sublethal effects of imidacloprid on the fitness of two species of wheat aphids, Schizaphis graminum (R.) and Rhopalosiphum padi (L.)
Source: PLoS One. 2023 Nov 27;18(11):e0294877. doi: 10.1371/journal.pone.0294877 (PMC10681248; doi:10.1371/journal.pone.0294877)
Supplement: S1 File — (ZIP) [file pone.0294877.s001.zip › 毕设数据/禾谷缢管蚜(Rhopalosiphum padi Linnaeus)/50/50_1_Fig_Sxj.txt]

"Age-stage survival rate"
Age,N1,N2,N3,N4,Female,Unknown
0, 1 , 0 , 0 , 0 , 0 , 0  
1, 1 , 0 , 0 , 0 , 0 , 0  
2, 0.933333333333333 , 6.66666666666667E-02 , 0 , 0 , 0 , 0  
3, 0.5 , 0.5 , 0 , 0 , 0 , 0  
4, 0 , 1 , 0 , 0 , 0 , 0  
5, 0 , 0.933333333333333 , 3.33333333333333E-02 , 0 , 0 , 0  
6, 0 , 0.7 , 0.266666666666667 , 0 , 0 , 0  
7, 0 , 0.266666666666667 , 0.666666666666667 , 0 , 0 , 0  
8, 0 , 0 , 0.866666666666667 , 3.33333333333333E-02 , 0 , 0  
9, 0 , 0 , 0.666666666666667 , 0.166666666666667 , 0 , 0  
10, 0 , 0 , 0.433333333333333 , 0.4 , 0 , 0  
11, 0 , 0 , 3.33333333333333E-02 , 0.766666666666667 , 3.33333333333333E-02 , 0  
12, 0 , 0 , 0 , 0.7 , 0.133333333333333 , 0  
13, 0 , 0 , 0 , 0.5 , 0.333333333333333 , 0  
14, 0 , 0 , 0 , 0.1 , 0.733333333333333 , 0  
15, 0 , 0 , 0 , 3.33333333333333E-02 , 0.8 , 0  
16, 0 , 0 , 0 , 0 , 0.833333333333333 , 0  
17, 0 , 0 , 0 , 0 , 0.833333333333333 , 0  
18, 0 , 0 , 0 , 0 , 0.833333333333333 , 0  
19, 0 , 0 , 0 , 0 , 0.833333333333333 , 0  
20, 0 , 0 , 0 , 0 , 0.833333333333333 , 0  
21, 0 , 0 , 0 , 0 , 0.833333333333333 , 0  
22, 0 , 0 , 0 , 0 , 0.833333333333333 , 0  
23, 0 , 0 , 0 , 0 , 0.8 , 0  
24, 0 , 0 , 0 , 0 , 0.766666666666667 , 0  
25, 0 , 0 , 0 , 0 , 0.7 , 0  
26, 0 , 0 , 0 , 0 , 0.7 , 0  
27, 0 , 0 , 0 , 0 , 0.666666666666667 , 0  
28, 0 , 0 , 0 , 0 , 0.666666666666667 , 0  
29, 0 , 0 , 0 , 0 , 0.666666666666667 , 0  
30, 0 , 0 , 0 , 0 , 0.666666666666667 , 0  
31, 0 , 0 , 0 , 0 , 0.633333333333333 , 0  
32, 0 , 0 , 0 , 0 , 0.6 , 0  
33, 0 , 0 , 0 , 0 , 0.6 , 0  
34, 0 , 0 , 0 , 0 , 0.6 , 0  
35, 0 , 0 , 0 , 0 , 0.6 , 0  
36, 0 , 0 , 0 , 0 , 0.466666666666667 , 0  
37, 0 , 0 , 0 , 0 , 0.433333333333333 , 0  
38, 0 , 0 , 0 , 0 , 0.4 , 0  
39, 0 , 0 , 0 , 0 , 0.4 , 0  
40, 0 , 0 , 0 , 0 , 0.3 , 0  
41, 0 , 0 , 0 , 0 , 0.2 , 0  
42, 0 , 0 , 0 , 0 , 0.133333333333333 , 0  
43, 0 , 0 , 0 , 0 , 0.133333333333333 , 0  
44, 0 , 0 , 0 , 0 , 0.1 , 0  
45, 0 , 0 , 0 , 0 , 0.1 , 0  
46, 0 , 0 , 0 , 0 , 0.1 , 0  
47, 0 , 0 , 0 , 0 , 0.1 , 0  
48, 0 , 0 , 0 , 0 , 0.1 , 0  
49, 0 , 0 , 0 , 0 , 0.1 , 0  
50, 0 , 0 , 0 , 0 , 0.1 , 0  
51, 0 , 0 , 0 , 0 , 0.1 , 0  
52, 0 , 0 , 0 , 0 , 0.1 , 0  
53, 0 , 0 , 0 , 0 , 6.66666666666667E-02 , 0  
54, 0 , 0 , 0 , 0 , 6.66666666666667E-02 , 0  
55, 0 , 0 , 0 , 0 , 6.66666666666667E-02 , 0  
56, 0 , 0 , 0 , 0 , 6.66666666666667E-02 , 0  
57, 0 , 0 , 0 , 0 , 6.66666666666667E-02 , 0  
58, 0 , 0 , 0 , 0 , 3.33333333333333E-02 , 0  
59, 0 , 0 , 0 , 0 , 3.33333333333333E-02 , 0  
60, 0, 0, 0, 0, 0, 0
