# Supplementary material for: Sublethal effects of imidacloprid on the fitness of two species of wheat aphids, Schizaphis graminum (R.) and Rhopalosiphum padi (L.)
Source: PLoS One. 2023 Nov 27;18(11):e0294877. doi: 10.1371/journal.pone.0294877 (PMC10681248; doi:10.1371/journal.pone.0294877)
Supplement: S1 File — (ZIP) [file pone.0294877.s001.zip › 毕设数据/禾谷缢管蚜(Rhopalosiphum padi Linnaeus)/50/50_2_Fig_FxjLxMxLxMx.txt]

Age-specific survival rate l(x), female fecundity f(x,female), age-specific fecundity m(x), l(x)*m(x), and Cumu[l(x)*m(x)]
age, l(x), f(x,female), m(x), l(x)*m(x), Cumu[l(x)*m(x)]
0	1	0	0	0	0
1	1	0	0	0	0
2	1	0	0	0	0
3	1	0	0	0	0
4	1	0	0	0	0
5	.966666666666667	0	0	0	0
6	.966666666666667	0	0	0	0
7	.933333333333333	0	0	0	0
8	.9	0	0	0	0
9	.833333333333333	0	0	0	0
10	.833333333333333	0	0	0	0
11	.833333333333333	2	.08	6.66666666666667E-02	6.66666666666667E-02
12	.833333333333333	1.5	.24	.2	.266666666666667
13	.833333333333333	2.2	.88	.733333333333333	1
14	.833333333333333	1.63636363636364	1.44	1.2	2.2
15	.833333333333333	.791666666666667	.76	.633333333333333	2.83333333333333
16	.833333333333333	.76	.76	.633333333333333	3.46666666666667
17	.833333333333333	.96	.96	.8	4.26666666666667
18	.833333333333333	1.28	1.28	1.06666666666667	5.33333333333333
19	.833333333333333	1.6	1.6	1.33333333333333	6.66666666666667
20	.833333333333333	1.32	1.32	1.1	7.76666666666667
21	.833333333333333	1.76	1.76	1.46666666666667	9.23333333333333
22	.833333333333333	.88	.88	.733333333333333	9.96666666666667
23	.8	1.41666666666667	1.41666666666667	1.13333333333333	11.1
24	.766666666666667	2	2	1.53333333333333	12.6333333333333
25	.7	1.42857142857143	1.42857142857143	1	13.6333333333333
26	.7	1.61904761904762	1.61904761904762	1.13333333333333	14.7666666666667
27	.666666666666667	1.55	1.55	1.03333333333333	15.8
28	.666666666666667	.55	.55	.366666666666667	16.1666666666667
29	.666666666666667	.65	.65	.433333333333333	16.6
30	.666666666666667	1.5	1.5	1	17.6
31	.633333333333333	1.63157894736842	1.63157894736842	1.03333333333333	18.6333333333333
32	.6	1.16666666666667	1.16666666666667	.7	19.3333333333333
33	.6	1.05555555555556	1.05555555555556	.633333333333333	19.9666666666667
34	.6	.277777777777778	.277777777777778	.166666666666667	20.1333333333333
35	.6	.555555555555556	.555555555555556	.333333333333333	20.4666666666667
36	.466666666666667	1.28571428571429	1.28571428571429	.6	21.0666666666667
37	.433333333333333	1.15384615384615	1.15384615384615	.5	21.5666666666667
38	.4	.5	.5	.2	21.7666666666667
39	.4	.583333333333333	.583333333333333	.233333333333333	22
40	.3	.666666666666667	.666666666666667	.2	22.2
41	.2	2	2	.4	22.6
42	.133333333333333	1	1	.133333333333333	22.7333333333333
43	.133333333333333	1	1	.133333333333333	22.8666666666667
44	.1	.666666666666667	.666666666666667	6.66666666666667E-02	22.9333333333333
45	.1	.666666666666667	.666666666666667	6.66666666666667E-02	23
46	.1	.333333333333333	.333333333333333	3.33333333333333E-02	23.0333333333333
47	.1	.333333333333333	.333333333333333	3.33333333333333E-02	23.0666666666667
48	.1	0	0	0	23.0666666666667
49	.1	0	0	0	23.0666666666667
50	.1	0	0	0	23.0666666666667
51	.1	0	0	0	23.0666666666667
52	.1	0	0	0	23.0666666666667
53	6.66666666666667E-02	0	0	0	23.0666666666667
54	6.66666666666667E-02	0	0	0	23.0666666666667
55	6.66666666666667E-02	0	0	0	23.0666666666667
56	6.66666666666667E-02	0	0	0	23.0666666666667
57	6.66666666666667E-02	0	0	0	23.0666666666667
58	3.33333333333333E-02	0	0	0	23.0666666666667
59	3.33333333333333E-02	0	0	0	23.0666666666667
60	0	0	0	0	23.0666666666667
