# Supplementary material for: Sublethal effects of imidacloprid on the fitness of two species of wheat aphids, Schizaphis graminum (R.) and Rhopalosiphum padi (L.)
Source: PLoS One. 2023 Nov 27;18(11):e0294877. doi: 10.1371/journal.pone.0294877 (PMC10681248; doi:10.1371/journal.pone.0294877)
Supplement: S1 File — (ZIP) [file pone.0294877.s001.zip › 毕设数据/禾谷缢管蚜(Rhopalosiphum padi Linnaeus)/50/50_3_Fig_Exj.txt]

"Age-stage life expectancy"
Age,N1,N2,N3,N4,Female,Unknown
0, 32.8666666666667 , 0 , 0 , 0 , 0 , 0  
1, 31.8666666666667 , 0 , 0 , 0 , 0 , 0  
2, 30.8666666666667 , 30.8666666666667 , 0 , 0 , 0 , 0  
3, 29.8666666666667 , 29.8666666666667 , 0 , 0 , 0 , 0  
4, 0 , 28.8666666666667 , 0 , 0 , 0 , 0  
5, 0 , 28.7569065934066 , 30.8066153846154 , 0 , 0 , 0  
6, 0 , 27.0736703296704 , 29.8066153846154 , 0 , 0 , 0  
7, 0 , 25.2334615384616 , 28.8066153846154 , 0 , 0 , 0  
8, 0 , 0 , 27.6953846153846 , 29.92 , 0 , 0  
9, 0 , 0 , 28.92 , 28.92 , 0 , 0  
10, 0 , 0 , 27.92 , 27.92 , 0 , 0  
11, 0 , 0 , 26.92 , 26.92 , 26.92 , 0  
12, 0 , 0 , 0 , 25.92 , 25.92 , 0  
13, 0 , 0 , 0 , 24.92 , 24.92 , 0  
14, 0 , 0 , 0 , 23.92 , 23.92 , 0  
15, 0 , 0 , 0 , 22.9200000000001 , 22.92 , 0  
16, 0 , 0 , 0 , 0 , 21.9200000000001 , 0  
17, 0 , 0 , 0 , 0 , 20.9200000000001 , 0  
18, 0 , 0 , 0 , 0 , 19.9200000000001 , 0  
19, 0 , 0 , 0 , 0 , 18.92 , 0  
20, 0 , 0 , 0 , 0 , 17.92 , 0  
21, 0 , 0 , 0 , 0 , 16.92 , 0  
22, 0 , 0 , 0 , 0 , 15.92 , 0  
23, 0 , 0 , 0 , 0 , 15.5416666666667 , 0  
24, 0 , 0 , 0 , 0 , 15.1739130434783 , 0  
25, 0 , 0 , 0 , 0 , 15.5238095238096 , 0  
26, 0 , 0 , 0 , 0 , 14.5238095238095 , 0  
27, 0 , 0 , 0 , 0 , 14.2 , 0  
28, 0 , 0 , 0 , 0 , 13.2 , 0  
29, 0 , 0 , 0 , 0 , 12.2 , 0  
30, 0 , 0 , 0 , 0 , 11.2 , 0  
31, 0 , 0 , 0 , 0 , 10.7368421052632 , 0  
32, 0 , 0 , 0 , 0 , 10.2777777777778 , 0  
33, 0 , 0 , 0 , 0 , 9.27777777777778 , 0  
34, 0 , 0 , 0 , 0 , 8.27777777777778 , 0  
35, 0 , 0 , 0 , 0 , 7.27777777777778 , 0  
36, 0 , 0 , 0 , 0 , 8.07142857142857 , 0  
37, 0 , 0 , 0 , 0 , 7.61538461538462 , 0  
38, 0 , 0 , 0 , 0 , 7.16666666666667 , 0  
39, 0 , 0 , 0 , 0 , 6.16666666666667 , 0  
40, 0 , 0 , 0 , 0 , 6.88888888888889 , 0  
41, 0 , 0 , 0 , 0 , 8.83333333333333 , 0  
42, 0 , 0 , 0 , 0 , 11.75 , 0  
43, 0 , 0 , 0 , 0 , 10.75 , 0  
44, 0 , 0 , 0 , 0 , 13 , 0  
45, 0 , 0 , 0 , 0 , 12 , 0  
46, 0 , 0 , 0 , 0 , 11 , 0  
47, 0 , 0 , 0 , 0 , 10 , 0  
48, 0 , 0 , 0 , 0 , 9 , 0  
49, 0 , 0 , 0 , 0 , 8 , 0  
50, 0 , 0 , 0 , 0 , 7 , 0  
51, 0 , 0 , 0 , 0 , 6 , 0  
52, 0 , 0 , 0 , 0 , 5 , 0  
53, 0 , 0 , 0 , 0 , 6 , 0  
54, 0 , 0 , 0 , 0 , 5 , 0  
55, 0 , 0 , 0 , 0 , 4 , 0  
56, 0 , 0 , 0 , 0 , 3 , 0  
57, 0 , 0 , 0 , 0 , 2 , 0  
58, 0 , 0 , 0 , 0 , 2 , 0  
59, 0 , 0 , 0 , 0 , 1 , 0  
60,0,0,0,0,0,0
