# Supplementary material for: Sublethal effects of imidacloprid on the fitness of two species of wheat aphids, Schizaphis graminum (R.) and Rhopalosiphum padi (L.)
Source: PLoS One. 2023 Nov 27;18(11):e0294877. doi: 10.1371/journal.pone.0294877 (PMC10681248; doi:10.1371/journal.pone.0294877)
Supplement: S1 File — (ZIP) [file pone.0294877.s001.zip › 毕设数据/禾谷缢管蚜(Rhopalosiphum padi Linnaeus)/50/50_4_Fig_Vxj.txt]

"Age-stage reproductive value"
Age,N1,N2,N3,N4,Female,-
0, 1.1513085792848 , 0 , 0 , 0 , 0 , 0  
1, 1.32551143658637 , 0 , 0 , 0 , 0 , 0  
2, 1.52607267950068 , 1.52607267950068 , 0 , 0 , 0 , 0  
3, 1.75698055772047 , 1.75698055772047 , 0 , 0 , 0 , 0  
4, 0 , 2.02282677730511 , 0 , 0 , 0 , 0  
5, 0 , 2.402690072559 , 2.59161223240175 , 0 , 0 , 0  
6, 0 , 2.69373510952556 , 2.98374537900138 , 0 , 0 , 0  
7, 0 , 2.98814839929558 , 3.43521163212815 , 0 , 0 , 0  
8, 0 , 0 , 3.93174956244168 , 4.39653030191424 , 0 , 0  
9, 0 , 0 , 4.87230146260215 , 5.06176302456293 , 0 , 0  
10, 0 , 0 , 5.49206851390849 , 5.82765116066115 , 0 , 0  
11, 0 , 0 , 6.00243324553476 , 6.3497849186857 , 10.665462739692 , 0  
12, 0 , 0 , 0 , 6.91065284968613 , 9.97662153435022 , 0  
13, 0 , 0 , 0 , 7.23512859720755 , 9.75920703585424 , 0  
14, 0 , 0 , 0 , 6.83740843706114 , 8.70297985946858 , 0  
15, 0 , 0 , 0 , 7.3441891674931 , 8.13585583415976 , 0  
16, 0 , 0 , 0 , 0 , 8.45542794444666 , 0  
17, 0 , 0 , 0 , 0 , 8.8598121592449 , 0  
18, 0 , 0 , 0 , 0 , 9.09512145776596 , 0  
19, 0 , 0 , 0 , 0 , 8.99761632716701 , 0  
20, 0 , 0 , 0 , 0 , 8.51693909136792 , 0  
21, 0 , 0 , 0 , 0 , 8.28589766954556 , 0  
22, 0 , 0 , 0 , 0 , 7.51332192829531 , 0  
23, 0 , 0 , 0 , 0 , 7.9552087481843 , 0  
24, 0 , 0 , 0 , 0 , 7.85517865898013 , 0  
25, 0 , 0 , 0 , 0 , 7.38312856111648 , 0  
26, 0 , 0 , 0 , 0 , 6.85553267039712 , 0  
27, 0 , 0 , 0 , 0 , 6.33025063424666 , 0  
28, 0 , 0 , 0 , 0 , 5.50354353250746 , 0  
29, 0 , 0 , 0 , 0 , 5.70305713177778 , 0  
30, 0 , 0 , 0 , 0 , 5.8176279916689 , 0  
31, 0 , 0 , 0 , 0 , 5.23254959832685 , 0  
32, 0 , 0 , 0 , 0 , 4.37615217753278 , 0  
33, 0 , 0 , 0 , 0 , 3.69510818103522 , 0  
34, 0 , 0 , 0 , 0 , 3.03893956450698 , 0  
35, 0 , 0 , 0 , 0 , 3.1789492343125 , 0  
36, 0 , 0 , 0 , 0 , 3.88328866794933 , 0  
37, 0 , 0 , 0 , 0 , 3.22065654961426 , 0  
38, 0 , 0 , 0 , 0 , 2.57783123625619 , 0  
39, 0 , 0 , 0 , 0 , 2.39222491390181 , 0  
40, 0 , 0 , 0 , 0 , 2.77678984386941 , 0  
41, 0 , 0 , 0 , 0 , 3.64410435349017 , 0  
42, 0 , 0 , 0 , 0 , 2.83930715366482 , 0  
43, 0 , 0 , 0 , 0 , 2.11761009293648 , 0  
44, 0 , 0 , 0 , 0 , 1.7156187738442 , 0  
45, 0 , 0 , 0 , 0 , 1.20766755282839 , 0  
46, 0 , 0 , 0 , 0 , 0.622858957809723 , 0  
47, 0 , 0 , 0 , 0 , 0.333333333333333 , 0  
48, 0 , 0 , 0 , 0 , 0 , 0  
49, 0 , 0 , 0 , 0 , 0 , 0  
50, 0 , 0 , 0 , 0 , 0 , 0  
51, 0 , 0 , 0 , 0 , 0 , 0  
52, 0 , 0 , 0 , 0 , 0 , 0  
53, 0 , 0 , 0 , 0 , 0 , 0  
54, 0 , 0 , 0 , 0 , 0 , 0  
55, 0 , 0 , 0 , 0 , 0 , 0  
56, 0 , 0 , 0 , 0 , 0 , 0  
57, 0 , 0 , 0 , 0 , 0 , 0  
58, 0 , 0 , 0 , 0 , 0 , 0  
59, 0 , 0 , 0 , 0 , 0 , 0  
60,0,0,0,0,0,0
