# Supplementary material for: Sublethal effects of imidacloprid on the fitness of two species of wheat aphids, Schizaphis graminum (R.) and Rhopalosiphum padi (L.)
Source: PLoS One. 2023 Nov 27;18(11):e0294877. doi: 10.1371/journal.pone.0294877 (PMC10681248; doi:10.1371/journal.pone.0294877)
Supplement: S1 File — (ZIP) [file pone.0294877.s001.zip › 毕设数据/禾谷缢管蚜(Rhopalosiphum padi Linnaeus)/CK/CK.txt]

"Aphis (Ag.)"
"Pingzhuo Liang"
"Jul. 19 2017 ~ Aug. 19 2017"
30
2,5
F,N1,N2,N3,N4,Female
N,N1,N2,N3,N4,Unknown
N1,N4
1,F,3,4,3,5,15
1,2,0,2,1,0,1,0,1,2,0,1,1,0,0,-1
2,F,2,3,4,4,32
1,1,0,0,1,2,2,1,0,0,2,1,1,2,3,3,0,0,3,3,0,0,1,2,2,2,0,0,1,1,1,1,-1
3,F,3,3,4,4,37
0,1,1,0,1,1,2,1,0,1,3,1,2,0,0,2,1,0,0,0,0,2,2,0,0,2,3,-1
4,F,4,4,3,3,15
2,1,0,0,3,2,1,0,3,3,2,4,-1
5,F,5,4,4,4,10
0,1,1,1,1,0,-1
6,F,4,4,4,3,37
1,1,0,0,0,0,2,1,0,0,3,2,2,2,0,0,3,3,2,2,0,0,2,4,0,0,0,2,0,0,1,0,-1
7,F,3,2,4,3,17
2,1,0,0,2,1,0,0,1,2,-1
8,F,3,3,3,3,18
1,0,0,2,2,0,5,3,0,0,1,1,3,1,0,0,3,2,-1
9,F,3,3,2,3,45
0,2,1,0,0,0,1,1,2,0,0,3,2,0,0,1,2,3,1,2,3,0,1,0,0,4,4,1,2,2,3,0,0,0,0,2,1,3,1,1,1,-1
10,F,3,3,3,4,35
0,2,3,0,0,1,1,0,0,3,0,3,0,3,2,2,2,3,3,2,1,1,1,2,2,1,2,0,0,4,4,0,0,-1
11,F,4,3,3,3,15
0,2,1,0,0,2,0,3,0,-1
12,F,3,4,4,3,14
3,2,0,0,0,0,4,3,-1
13,F,4,3,3,3,13
0,1,1,0,0,0,0,2,1,0,0,1,0,-1
14,F,3,4,4,3,20
1,1,0,0,0,1,-1
15,F,4,4,2,3,16
2,3,0,2,1,0,0,1,2,1,0,2,3,1,-1
16,F,3,4,4,3,30
3,2,0,0,0,0,4,1,0,0,2,1,0,0,3,0,6,1,0,1,0,0,0,0,3,2,0,0,2,2,-1
17,F,4,3,4,3,36
0,3,2,0,0,2,3,0,0,7,4,3,0,0,2,1,3,1,2,0,3,4,3,3,0,0,0,3,1,2,0,0,0,0,1,-1
18,F,4,4,4,4,14
2,1,1,2,1,0,0,2,3,1,0,0,-1
19,F,3,2,3,3,31
3,2,0,1,1,2,0,0,2,1,0,0,0,2,1,0,0,1,2,1,1,1,2,0,0,2,-1
20,F,4,3,3,4,25
3,0,0,2,1,1,1,0,2,2,0,0,0,2,0,0,1,3,-1
21,F,3,4,4,3,4
0,3,0,-1
22,F,3,2,3,3,13
1,2,2,2,3,0,0,2,0,2,2,-1
23,F,4,3,3,3,19
1,0,1,0,3,0,0,2,0,0,1,1,0,1,-1
24,F,3,4,3,3,13
4,3,2,2,0,0,1,2,-1
25,F,4,3,3,3,24
0,1,1,0,0,0,0,2,3,0,0,2,0,1,1,3,5,0,0,1,1,-1
26,F,4,4,4,4,24
2,3,0,0,2,0,5,6,0,0,1,1,0,0,3,5,-1
27,F,3,4,4,3,13
1,0,2,1,2,2,0,1,-1
28,F,3,2,4,3,20
0,0,2,1,0,1,0,2,1,0,4,4,2,1,-1
29,F,3,3,3,3,11
2,1,0,0,0,0,3,5,-1
30,F,4,3,4,4,7
1,0,0,1,-1
