# Supplementary material for: Sublethal effects of imidacloprid on the fitness of two species of wheat aphids, Schizaphis graminum (R.) and Rhopalosiphum padi (L.)
Source: PLoS One. 2023 Nov 27;18(11):e0294877. doi: 10.1371/journal.pone.0294877 (PMC10681248; doi:10.1371/journal.pone.0294877)
Supplement: S1 File — (ZIP) [file pone.0294877.s001.zip › 毕设数据/禾谷缢管蚜(Rhopalosiphum padi Linnaeus)/CK/CK.xlsx]

## Sheet: S
Age	N1	N2	N3	N4	Female	Unknown
0	1					0
1	1	0				0
2	0.966667	0.0333333				0
3	0.433333	0.566667				0
4	0.0333333	0.966667	0			0
5	0	0.833333	0.166667			0
6		0.666667	0.333333			0
7		0.2	0.8	0		0
8		0.0333333	0.866667	0.1		0
9		0	0.7	0.3		0
10			0.4	0.6	0	0
11			0.133333	0.766667	0.1	0
12			0.0333333	0.733333	0.233333	0
13			0	0.5	0.5	0
14				0.2	0.8	0
15				0.1	0.9	0
16				0.0333333	0.966667	0
17				0	1	0
18					0.966667	0
19					0.966667	0
20					0.966667	0
21					0.966667	0
22					0.933333	0
23					0.9	0
24					0.866667	0
25					0.866667	0
26					0.8	0
27					0.733333	0
28					0.666667	0
29					0.566667	0
30					0.466667	0
31					0.466667	0
32					0.4	0
33					0.4	0
34					0.366667	0
35					0.366667	0
36					0.366667	0
37					0.333333	0
38					0.333333	0
39					0.3	0
40					0.266667	0
41					0.266667	0
42					0.233333	0
43					0.233333	0
44					0.2	0
45					0.166667	0
46					0.166667	0
47					0.166667	0
48					0.133333	0
49					0.133333	0
50					0.1	0
51					0.0666667	0
52					0.0333333	0
53					0.0333333	0
54					0.0333333	0
55					0.0333333	0
56					0	0

## Sheet: F
age	l(x)	m(x)	l(x)*m(x)
0	1
1	1
2	1
3	1
4	1
5	1
6	1
7	1
8	1
9	1
10	1	0	0
11	1	0.133333	0.133333
12	1	0.366667	0.366667
13	1	0.433333	0.433333
14	1	1.03333	1.03333
15	1	1.06667	1.06667
16	1	0.733333	0.733333
17	1	0.5	0.5
18	0.966667	0.965517	0.933333
19	0.966667	1.06897	1.03333
20	0.966667	1.27586	1.23333
21	0.966667	0.689655	0.666667
22	0.933333	0.821429	0.766667
23	0.9	1.18519	1.06667
24	0.866667	1.26923	1.1
25	0.866667	0.769231	0.666667
26	0.8	0.625	0.5
27	0.733333	0.636364	0.466667
28	0.666667	1.1	0.733333
29	0.566667	0.882353	0.5
30	0.466667	1.42857	0.666667
31	0.466667	1.64286	0.766667
32	0.4	1	0.4
33	0.4	0.666667	0.266667
34	0.366667	0.545455	0.2
35	0.366667	0.727273	0.266667
36	0.366667	1.36364	0.5
37	0.333333	1.3	0.433333
38	0.333333	1.1	0.366667
39	0.3	0.888889	0.266667
40	0.266667	0.625	0.166667
41	0.266667	0.875	0.233333
42	0.233333	1.42857	0.333333
43	0.233333	1.28571	0.3
44	0.2	0.166667	0.0333333
45	0.166667	0.2	0.0333333
46	0.166667	0.4	0.0666667
47	0.166667	0.2	0.0333333
48	0.133333	1	0.133333
49	0.133333	0.25	0.0333333
50	0.1	0.333333	0.0333333
51	0.0666667	0.5	0.0333333
52	0.0333333	0	0
53	0.0333333
54	0.0333333
55	0.0333333
56	0

## Sheet: E
Age	N1	N2	N3	N4	Female	Unknown
0	34.2667					0
1	33.2667	0				0
2	32.2667	32.2667				0
3	31.2667	31.2667				0
4	30.2667	30.2667	0			0
5	0	29.2667	29.2667			0
6		28.2667	28.2667			0
7		27.2667	27.2667	0		0
8		26.2667	26.2667	26.2667		0
9		0	25.2667	25.2667		0
10			24.2667	24.2667	0	0
11			23.2667	23.2667	23.2667	0
12			22.2667	22.2667	22.2667	0
13			0	21.2667	21.2667	0
14				20.2667	20.2667	0
15				19.2667	19.2667	0
16				18.2667	18.2667	0
17				0	17.2667	0
18					16.8276	0
19					15.8276	0
20					14.8276	0
21					13.8276	0
22					13.2857	0
23					12.7407	0
24					12.1923	0
25					11.1923	0
26					11.0417	0
27					10.9545	0
28					10.95	0
29					11.7059	0
30					13	0
31					12	0
32					12.8333	0
33					11.8333	0
34					11.8182	0
35					10.8182	0
36					9.81818	0
37					9.7	0
38					8.7	0
39					8.55556	0
40					8.5	0
41					7.5	0
42					7.42857	0
43					6.42857	0
44					6.33333	0
45					6.4	0
46					5.4	0
47					4.4	0
48					4.25	0
49					3.25	0
50					3	0
51					3	0
52					4	0
53					3	0
54					2	0
55					1	0
56					0	0

## Sheet: V
Age	N1	N2	N3	N4	Female	-
0	1.14487					0
1	1.31073	0				0
2	1.50062	1.50064				0
3	1.71799	1.71804				0
4	1.96611	1.96694	0			0
5	0	2.25094	2.25645			0
6		2.57546	2.58334			0
7		2.92752	2.9576	0		0
8		3.30244	3.36147	3.55825		0
9		0	3.78087	4.07374		0
10			4.07714	4.66391	0	0
11			4.35154	4.82594	7.90778	0
12			4.61689	5.10365	7.5269	0
13			0	5.28575	6.81825	0
14				4.90806	6.8138	0
15				4.91607	6.32213	0
16				5.12253	5.88115	0
17				0	5.86464	0
18					6.35361	0
19					6.16868	0
20					5.83852	0
21					5.22365	0
22					5.37623	0
23					5.4078	0
24					5.0203	0
25					4.29449	0
26					4.3723	0
27					4.68019	0
28					5.09263	0
29					5.37771	0
30					6.24945	0
31					5.51929	0
32					5.17769	0
33					4.78292	0
34					5.14099	0
35					5.2613	0
36					5.19088	0
37					4.81988	0
38					4.02981	0
39					3.72695	0
40					3.65537	0
41					3.46939	0
42					3.39456	0
43					2.25081	0
44					1.28906	0
45					1.54199	0
46					1.53641	0
47					1.30105	0
48					1.5757	0
49					0.659098	0
50					0.624487	0
51					0.5	0
52					0	0
53
54
55
56
