# Supplementary material for: Sublethal effects of imidacloprid on the fitness of two species of wheat aphids, Schizaphis graminum (R.) and Rhopalosiphum padi (L.)
Source: PLoS One. 2023 Nov 27;18(11):e0294877. doi: 10.1371/journal.pone.0294877 (PMC10681248; doi:10.1371/journal.pone.0294877)
Supplement: S1 File — (ZIP) [file pone.0294877.s001.zip › 毕设数据/禾谷缢管蚜(Rhopalosiphum padi Linnaeus)/CK/CK_2_Fig_FxjLxMxLxMx.txt]

Age-specific survival rate l(x), female fecundity f(x,female), age-specific fecundity m(x), l(x)*m(x), and Cumu[l(x)*m(x)]
age, l(x), f(x,female), m(x), l(x)*m(x), Cumu[l(x)*m(x)]
0	1	0	0	0	0
1	1	0	0	0	0
2	1	0	0	0	0
3	1	0	0	0	0
4	1	0	0	0	0
5	1	0	0	0	0
6	1	0	0	0	0
7	1	0	0	0	0
8	1	0	0	0	0
9	1	0	0	0	0
10	1	0	0	0	0
11	1	1.33333333333333	.133333333333333	.133333333333333	.133333333333333
12	1	1.57142857142857	.366666666666667	.366666666666667	.5
13	1	.866666666666667	.433333333333333	.433333333333333	.933333333333333
14	1	1.29166666666667	1.03333333333333	1.03333333333333	1.96666666666667
15	1	1.18518518518519	1.06666666666667	1.06666666666667	3.03333333333333
16	1	.758620689655172	.733333333333333	.733333333333333	3.76666666666667
17	1	.5	.5	.5	4.26666666666667
18	.966666666666667	.96551724137931	.96551724137931	.933333333333333	5.2
19	.966666666666667	1.06896551724138	1.06896551724138	1.03333333333333	6.23333333333333
20	.966666666666667	1.27586206896552	1.27586206896552	1.23333333333333	7.46666666666667
21	.966666666666667	.689655172413793	.689655172413793	.666666666666667	8.13333333333333
22	.933333333333333	.821428571428571	.821428571428571	.766666666666667	8.9
23	.9	1.18518518518519	1.18518518518519	1.06666666666667	9.96666666666667
24	.866666666666667	1.26923076923077	1.26923076923077	1.1	11.0666666666667
25	.866666666666667	.769230769230769	.769230769230769	.666666666666667	11.7333333333333
26	.8	.625	.625	.5	12.2333333333333
27	.733333333333333	.636363636363636	.636363636363636	.466666666666667	12.7
28	.666666666666667	1.1	1.1	.733333333333333	13.4333333333333
29	.566666666666667	.882352941176471	.882352941176471	.5	13.9333333333333
30	.466666666666667	1.42857142857143	1.42857142857143	.666666666666667	14.6
31	.466666666666667	1.64285714285714	1.64285714285714	.766666666666667	15.3666666666667
32	.4	1	1	.4	15.7666666666667
33	.4	.666666666666667	.666666666666667	.266666666666667	16.0333333333333
34	.366666666666667	.545454545454545	.545454545454545	.2	16.2333333333333
35	.366666666666667	.727272727272727	.727272727272727	.266666666666667	16.5
36	.366666666666667	1.36363636363636	1.36363636363636	.5	17
37	.333333333333333	1.3	1.3	.433333333333333	17.4333333333333
38	.333333333333333	1.1	1.1	.366666666666667	17.8
39	.3	.888888888888889	.888888888888889	.266666666666667	18.0666666666667
40	.266666666666667	.625	.625	.166666666666667	18.2333333333333
41	.266666666666667	.875	.875	.233333333333333	18.4666666666667
42	.233333333333333	1.42857142857143	1.42857142857143	.333333333333333	18.8
43	.233333333333333	1.28571428571429	1.28571428571429	.3	19.1
44	.2	.166666666666667	.166666666666667	3.33333333333333E-02	19.1333333333333
45	.166666666666667	.2	.2	3.33333333333333E-02	19.1666666666667
46	.166666666666667	.4	.4	6.66666666666667E-02	19.2333333333333
47	.166666666666667	.2	.2	3.33333333333333E-02	19.2666666666667
48	.133333333333333	1	1	.133333333333333	19.4
49	.133333333333333	.25	.25	3.33333333333333E-02	19.4333333333333
50	.1	.333333333333333	.333333333333333	3.33333333333333E-02	19.4666666666667
51	6.66666666666667E-02	.5	.5	3.33333333333333E-02	19.5
52	3.33333333333333E-02	0	0	0	19.5
53	3.33333333333333E-02	0	0	0	19.5
54	3.33333333333333E-02	0	0	0	19.5
55	3.33333333333333E-02	0	0	0	19.5
56	0	0	0	0	19.5
