# Supplementary material for: Sublethal effects of imidacloprid on the fitness of two species of wheat aphids, Schizaphis graminum (R.) and Rhopalosiphum padi (L.)
Source: PLoS One. 2023 Nov 27;18(11):e0294877. doi: 10.1371/journal.pone.0294877 (PMC10681248; doi:10.1371/journal.pone.0294877)
Supplement: S1 File — (ZIP) [file pone.0294877.s001.zip › 毕设数据/禾谷缢管蚜(Rhopalosiphum padi Linnaeus)/CK/CK_3_Fig_Exj.txt]

"Age-stage life expectancy"
Age,N1,N2,N3,N4,Female,Unknown
0, 34.2666666666666 , 0 , 0 , 0 , 0 , 0  
1, 33.2666666666666 , 0 , 0 , 0 , 0 , 0  
2, 32.2666666666666 , 32.2666666666666 , 0 , 0 , 0 , 0  
3, 31.2666666666666 , 31.2666666666666 , 0 , 0 , 0 , 0  
4, 30.2666666666666 , 30.2666666666666 , 0 , 0 , 0 , 0  
5, 0 , 29.2666666666666 , 29.2666666666666 , 0 , 0 , 0  
6, 0 , 28.2666666666666 , 28.2666666666666 , 0 , 0 , 0  
7, 0 , 27.2666666666666 , 27.2666666666666 , 0 , 0 , 0  
8, 0 , 26.2666666666666 , 26.2666666666666 , 26.2666666666666 , 0 , 0  
9, 0 , 0 , 25.2666666666666 , 25.2666666666666 , 0 , 0  
10, 0 , 0 , 24.2666666666666 , 24.2666666666666 , 0 , 0  
11, 0 , 0 , 23.2666666666666 , 23.2666666666666 , 23.2666666666666 , 0  
12, 0 , 0 , 22.2666666666666 , 22.2666666666666 , 22.2666666666666 , 0  
13, 0 , 0 , 0 , 21.2666666666666 , 21.2666666666666 , 0  
14, 0 , 0 , 0 , 20.2666666666666 , 20.2666666666666 , 0  
15, 0 , 0 , 0 , 19.2666666666666 , 19.2666666666666 , 0  
16, 0 , 0 , 0 , 18.2666666666666 , 18.2666666666666 , 0  
17, 0 , 0 , 0 , 0 , 17.2666666666666 , 0  
18, 0 , 0 , 0 , 0 , 16.8275862068965 , 0  
19, 0 , 0 , 0 , 0 , 15.8275862068965 , 0  
20, 0 , 0 , 0 , 0 , 14.8275862068965 , 0  
21, 0 , 0 , 0 , 0 , 13.8275862068965 , 0  
22, 0 , 0 , 0 , 0 , 13.2857142857143 , 0  
23, 0 , 0 , 0 , 0 , 12.7407407407407 , 0  
24, 0 , 0 , 0 , 0 , 12.1923076923077 , 0  
25, 0 , 0 , 0 , 0 , 11.1923076923077 , 0  
26, 0 , 0 , 0 , 0 , 11.0416666666667 , 0  
27, 0 , 0 , 0 , 0 , 10.9545454545454 , 0  
28, 0 , 0 , 0 , 0 , 10.95 , 0  
29, 0 , 0 , 0 , 0 , 11.7058823529412 , 0  
30, 0 , 0 , 0 , 0 , 13 , 0  
31, 0 , 0 , 0 , 0 , 12 , 0  
32, 0 , 0 , 0 , 0 , 12.8333333333333 , 0  
33, 0 , 0 , 0 , 0 , 11.8333333333333 , 0  
34, 0 , 0 , 0 , 0 , 11.8181818181818 , 0  
35, 0 , 0 , 0 , 0 , 10.8181818181818 , 0  
36, 0 , 0 , 0 , 0 , 9.81818181818182 , 0  
37, 0 , 0 , 0 , 0 , 9.7 , 0  
38, 0 , 0 , 0 , 0 , 8.7 , 0  
39, 0 , 0 , 0 , 0 , 8.55555555555555 , 0  
40, 0 , 0 , 0 , 0 , 8.5 , 0  
41, 0 , 0 , 0 , 0 , 7.5 , 0  
42, 0 , 0 , 0 , 0 , 7.42857142857143 , 0  
43, 0 , 0 , 0 , 0 , 6.42857142857143 , 0  
44, 0 , 0 , 0 , 0 , 6.33333333333333 , 0  
45, 0 , 0 , 0 , 0 , 6.4 , 0  
46, 0 , 0 , 0 , 0 , 5.4 , 0  
47, 0 , 0 , 0 , 0 , 4.4 , 0  
48, 0 , 0 , 0 , 0 , 4.25 , 0  
49, 0 , 0 , 0 , 0 , 3.25 , 0  
50, 0 , 0 , 0 , 0 , 3 , 0  
51, 0 , 0 , 0 , 0 , 3 , 0  
52, 0 , 0 , 0 , 0 , 4 , 0  
53, 0 , 0 , 0 , 0 , 3 , 0  
54, 0 , 0 , 0 , 0 , 2 , 0  
55, 0 , 0 , 0 , 0 , 1 , 0  
56,0,0,0,0,0,0
