# Supplementary material for: Sublethal effects of imidacloprid on the fitness of two species of wheat aphids, Schizaphis graminum (R.) and Rhopalosiphum padi (L.)
Source: PLoS One. 2023 Nov 27;18(11):e0294877. doi: 10.1371/journal.pone.0294877 (PMC10681248; doi:10.1371/journal.pone.0294877)
Supplement: S1 File — (ZIP) [file pone.0294877.s001.zip › 毕设数据/禾谷缢管蚜(Rhopalosiphum padi Linnaeus)/CK/CK_4_Fig_Vxj.txt]

"Age-stage reproductive value"
Age,N1,N2,N3,N4,Female,-
0, 1.14487191740358 , 0 , 0 , 0 , 0 , 0  
1, 1.31073162556671 , 0 , 0 , 0 , 0 , 0  
2, 1.50061900850749 , 1.50064082837675 , 0 , 0 , 0 , 0  
3, 1.71798570869562 , 1.71804143543917 , 0 , 0 , 0 , 0  
4, 1.96610787004182 , 1.96693726977874 , 0 , 0 , 0 , 0  
5, 0 , 2.2509415467049 , 2.25644897387079 , 0 , 0 , 0  
6, 0 , 2.57546327934629 , 2.58334490222928 , 0 , 0 , 0  
7, 0 , 2.92752068672841 , 2.95759884719474 , 0 , 0 , 0  
8, 0 , 3.30244224281822 , 3.36147476698762 , 3.5582498475523 , 0 , 0  
9, 0 , 0 , 3.78087314700323 , 4.07374007166834 , 0 , 0  
10, 0 , 0 , 4.07714389696821 , 4.66391031617193 , 0 , 0  
11, 0 , 0 , 4.35154253936686 , 4.82593962020651 , 7.90777957984469 , 0  
12, 0 , 0 , 4.61689180294361 , 5.1036474526224 , 7.52689841098886 , 0  
13, 0 , 0 , 0 , 5.28574944144138 , 6.81824974930246 , 0  
14, 0 , 0 , 0 , 4.90806443583888 , 6.81379991072716 , 0  
15, 0 , 0 , 0 , 4.91607470111356 , 6.32213488125231 , 0  
16, 0 , 0 , 0 , 5.12252839193853 , 5.8811490815937 , 0  
17, 0 , 0 , 0 , 0 , 5.86463853651357 , 0  
18, 0 , 0 , 0 , 0 , 6.35361064622092 , 0  
19, 0 , 0 , 0 , 0 , 6.16867644308176 , 0  
20, 0 , 0 , 0 , 0 , 5.83851546197964 , 0  
21, 0 , 0 , 0 , 0 , 5.22365341293869 , 0  
22, 0 , 0 , 0 , 0 , 5.37623432616704 , 0  
23, 0 , 0 , 0 , 0 , 5.4078047569974 , 0  
24, 0 , 0 , 0 , 0 , 5.02029512066118 , 0  
25, 0 , 0 , 0 , 0 , 4.29448796866816 , 0  
26, 0 , 0 , 0 , 0 , 4.37229836085792 , 0  
27, 0 , 0 , 0 , 0 , 4.68019242773371 , 0  
28, 0 , 0 , 0 , 0 , 5.0926323068271 , 0  
29, 0 , 0 , 0 , 0 , 5.37770861142269 , 0  
30, 0 , 0 , 0 , 0 , 6.24945031873252 , 0  
31, 0 , 0 , 0 , 0 , 5.51928851455409 , 0  
32, 0 , 0 , 0 , 0 , 5.17768666402667 , 0  
33, 0 , 0 , 0 , 0 , 4.78291584325564 , 0  
34, 0 , 0 , 0 , 0 , 5.14099395665047 , 0  
35, 0 , 0 , 0 , 0 , 5.26130368928367 , 0  
36, 0 , 0 , 0 , 0 , 5.19088439751769 , 0  
37, 0 , 0 , 0 , 0 , 4.81987937401795 , 0  
38, 0 , 0 , 0 , 0 , 4.02981079679931 , 0  
39, 0 , 0 , 0 , 0 , 3.72695321722657 , 0  
40, 0 , 0 , 0 , 0 , 3.65537244013631 , 0  
41, 0 , 0 , 0 , 0 , 3.46938808975279 , 0  
42, 0 , 0 , 0 , 0 , 3.39456215049262 , 0  
43, 0 , 0 , 0 , 0 , 2.25080742711977 , 0  
44, 0 , 0 , 0 , 0 , 1.28905929414438 , 0  
45, 0 , 0 , 0 , 0 , 1.54199486329371 , 0  
46, 0 , 0 , 0 , 0 , 1.53641213652643 , 0  
47, 0 , 0 , 0 , 0 , 1.30104626061673 , 0  
48, 0 , 0 , 0 , 0 , 1.57569608122108 , 0  
49, 0 , 0 , 0 , 0 , 0.659098235270359 , 0  
50, 0 , 0 , 0 , 0 , 0.624486735772113 , 0  
51, 0 , 0 , 0 , 0 , 0.5 , 0  
52, 0 , 0 , 0 , 0 , 0 , 0  
53, 0 , 0 , 0 , 0 , 0 , 0  
54, 0 , 0 , 0 , 0 , 0 , 0  
55, 0 , 0 , 0 , 0 , 0 , 0  
56,0,0,0,0,0,0
