# Supplementary material for: Sublethal effects of imidacloprid on the fitness of two species of wheat aphids, Schizaphis graminum (R.) and Rhopalosiphum padi (L.)
Source: PLoS One. 2023 Nov 27;18(11):e0294877. doi: 10.1371/journal.pone.0294877 (PMC10681248; doi:10.1371/journal.pone.0294877)
Supplement: S1 File — (ZIP) [file pone.0294877.s001.zip › 毕设数据/禾谷缢管蚜(Rhopalosiphum padi Linnaeus)/Sc表.xlsx]

## Sheet: 参数1
1：CK 2：LC25
	处理组	一龄若虫龄期	二龄若虫龄期	三龄若虫龄期	四龄若虫龄期	若蚜历期	世代历期	生殖期	成蚜寿命	全世代	产蚜量
1	1	1.5	1.5	1.5	1.5	6	6	11	17	23	32
2	1	1.5	1.5	2	2	7	7	8.5	10	17	17
3	1	2.5	1.5	1.5	1.5	7	7	13.5	15	22	34
4	1	1.5	1	1.5	1.5	5.5	5.5	7.5	7.5	13	13
5	1	2	1.5	2	2	7.5	7.5	7.5	10.5	18	32
6	1	2	2	2	2	8	8	12	14.5	22.5	33
7	1	2	1.5	2	1.5	7	7.5	12.5	15	22.5	32
8	1	2	1.5	1	1.5	6	6	11.5	11.5	17.5	30
9	1	1.5	1.5	2	2	7	7	7.5	10	17	20
10	1	2	2	2	2	8	8.5	9.5	10.5	19	22
11	1	1.5	1.5	1.5	1.5	6	6	8	9.5	15.5	22
12	1	2.5	2	1	2	7.5	7.5	11.5	13	20.5	26
13	1	2.5	2	1	2	7.5	7.5	8	10	17.5	21
14	1	2.5	2	1.5	2	8	8	9.5	11.5	19.5	26
15	1	1.5	1.5	1.5	2.5	7	7.5	5	7	14.5	11
16	1	2	2.5	1.5	2.5	8.5	8.5	6.5	6.5	15	9
17	1	2.5	2.5	2.5	2	9.5	9.5	7.5	9	18.5	20
18	1	2	1.5	2	2	7.5	8	4	5	13	14
19	1	2	2	2.5	1.5	8	8.5	7	10.5	19	19
20	1	2	2.5	1.5	1.5	7.5	8	10	14.5	22.5	30
21	1	2	2	2	1.5	7.5	7.5	9.5	13	20.5	31
22	1	2	2	2	2	8	8	4	5.5	13.5	12
23	1	2.5	2	1.5	2	8	8	9	12.5	20.5	23
24	1	2.5	2	1.5	1.5	7.5	7.5	6.5	9.5	17	17
25	1	2	2	2	2	8	8	2.5	3.5	11.5	6
26	1	2.5	2	2.5	2	9	9.5	5	6	15.5	27
27	1	1.5	2	2	2.5	8	8	7	9	17	17
28	1	1.5	2.5	2	2.5	8.5	9	11	13.5	22.5	37
29	1	1	2	2	2.5	7.5	7.5	6	7.5	15	15
30	1	2	2	1.5	2	7.5	7.5	8	12	19.5	19
31	1	2	2	2.5	2	8.5	9.5	9.5	15	24.5	26
32	1	1.5	2.5	2	1.5	7.5	7.5	8	10	17.5	21
33	1	2	2	1.5	2	7.5	7.5	3	3.5	11	11
34	1	1.5	1.5	2	2	7	7	10	14	21	26
35	1	1.5	2.5	2	1.5	7.5	8	9.5	11.5	19.5	27
36	1	2	2	2.5	2.5	9	9	11.5	13	22	30
37	1	1.5	2.5	2	2	8	8	6.5	7.5	15.5	15
38	1	1	1.5	2	2.5	7	7	14.5	17.5	24.5	35
39	1	2	1.5	2	2	7.5	7.5	6	7.5	15	14
40	1	2.5	2	2	2.5	9	9	10	13.5	22.5	25
1	2	2	1.5	1.5	1	6	6	8	8	14	21
2	2	1.5	1.5	2	1.5	6.5	7	9	12	19	26
3	2	2	2	1.5	1.5	7	7	12.5	12.5	19.5	41
4	2	1.5	1	1	1.5	5	5.5	12.5	14	19.5	39
5	2	2	2	1.5	2	7.5	7.5	6.5	6.25	13.75	24
6	2	2	2	2	2	8	8	10	10	18	33
7	2	2	2	1.5	1.5	7	7.5	6	6.25	13.75	20
8	2	1.5	1.5	1	2	6	6	6.5	6.25	12.25	21
9	2	1.5	2	2	1.5	7	7	9.5	11.5	18.5	28
10	2	2	2	2	2	8	8.5	10	12.5	21	27
11	2	1.5	1.5	1.5	2	6.5	6.5	9	10.5	17	25
12	2	2	2	1.5	1.5	7	7	12.5	14.5	21.5	31
13	2	1.5	1.5	1.5	1.5	6	6	7.5	9.5	15.5	17
14	2	2	1.5	2	2	7.5	7.5	8	8.5	16	20
15	2	1.5	1.5	1.5	2	6.5	7	5	6	13	14
16	2	2	2	1.5	2.5	8	8	5	5	13	12
17	2	2.5	2	1.5	2	8	8	7.5	8	16	16
18	2	2	1.5	2.5	2	8	8.5	5	6	14.5	16
19	2	2	1.5	2	1.5	7	7.5	7.5	9	16.5	19
20	2	2	2.5	1.5	2	8	8.5	10	12	20.5	30
21	2	2.5	1.5	1.5	2	7.5	7.5	7.5	8.5	16	21
22	2	2	2	2	2	8	8	5.5	6	14	14
23	2	2	2	1.5	2.5	8	8	9	10.5	18.5	23
24	2	2.5	2	2.5	1.5	8.5	8.5	6	7.5	16	11
25	2	2	2	2.5	2	8.5	8.5	4	4.5	13	11
26	2	2.5	2	2.5	1.5	8.5	9	6.5	7.5	16.5	19
27	2	1.5	2	2.5	2.5	8.5	8.5	7	8	16.5	18
28	2	1.5	2.5	2	2.5	8.5	9	11	12.5	21.5	33
29	2	1	2	1.5	2.5	7	7	6.5	7.5	14.5	16
30	2	2	2	2	2	8	8	9	10	18	21
31	2	2	2	2.5	1.5	8	9	9.5	12	21	27
32	2	1.5	2.5	2	2.5	8.5	8.5	8.5	9	17.5	21
33	2	2	2.5	1.5	2	8	8	4	5	13	13
34	2	1.5	1.5	2.5	2	7.5	7.5	9	9	16.5	22
35	2	1.5	2.5	2	2.5	8.5	9	8	8.5	17.5	19
36	2	2	2	2.5	2	8.5	8.5	11.5	11.5	20	32
37	2	1.5	2.5	2	2.5	8.5	8.5	7	7	15.5	20
38	2	1	2	2	2.5	7.5	7.5	14.5	16.5	24	35
39	2	2	1.5	2	2.5	8	8	6	6	14	14
40	2	2.5	2	2.5	2.5	9.5	9.5	10	11.5	21	27
