# Supplementary material for: Sublethal effects of imidacloprid on the fitness of two species of wheat aphids, Schizaphis graminum (R.) and Rhopalosiphum padi (L.)
Source: PLoS One. 2023 Nov 27;18(11):e0294877. doi: 10.1371/journal.pone.0294877 (PMC10681248; doi:10.1371/journal.pone.0294877)
Supplement: S1 File — (ZIP) [file pone.0294877.s001.zip › 毕设数据/禾谷缢管蚜(Rhopalosiphum padi Linnaeus)/实验数据.xlsx]

## Sheet: F1
1：CK 2：LC25 3：LC50
	处理组	一龄若虫龄期	二龄若虫龄期	三龄若虫龄期	四龄若虫龄期	若蚜历期	生殖前期	世代历期	生殖期	成蚜寿命	全世代	产蚜量
1	1	1.5	2	1.5	2.5	7.5	0	7.5	6	7.5	15	12
2	1	1	1.5	2	2	6.5	0	6.5	16	16	22.5	37
3	1	1.5	1.5	2	2	7	0.5	7.5	13	18.5	26	26
4	1	2	2	1.5	1.5	7	0	7	6	7.5	14.5	21
5	1	2.5	2	2	2	8.5	0.5	9	2	5	14	4
6	1	2	2	2	1.5	7.5	0	7.5	15.5	18.5	26	33
7	1	1.5	1	2	1.5	6	0	6	5	8.5	14.5	9
8	1	1.5	1.5	1.5	1.5	6	0	6	9	9	15	24
9	1	1.5	1.5	1	1.5	5.5	0.5	6	20	22.5	28.5	50
10	1	1.5	1.5	1.5	2	6.5	0.5	7	15	17.5	24.5	48
11	1	2	1.5	1.5	1.5	6.5	0.5	7	3.5	7.5	14.5	8
12	1	1.5	2	2	1.5	7	0	7	4	7	14	12
13	1	2	1.5	1.5	1.5	6.5	0.5	7	5.5	6.5	13.5	6
14	1	1.5	2	2	1.5	7	0	7	3	10	17	3
15	1	2	2	1	1.5	6.5	0	6.5	7	8	14.5	18
16	1	1.5	2	2	1.5	7	0	7	15	16.5	23.5	33
17	1	2	1.5	2	2	7.5	0.5	8	17	18	26	53
18	1	2	2	2	2	8	0	8	5	7	15	13
19	1	1.5	1	1.5	1.5	5.5	0	5.5	13	15.5	21	25
20	1	2	1.5	1.5	2	7	0	7	9	12.5	19.5	18
21	1	1.5	2	2	1.5	7	0.5	7.5	0.5	2	9.5	3
22	1	1.5	1	1.5	1.5	5.5	0	5.5	5.5	6.5	12	16
23	1	2	1.5	1.5	1.5	6.5	0	6.5	7	9.5	16	10
24	1	1.5	2	1.5	1.5	6.5	0	6.5	8	6.5	13	14
25	1	2	1.5	1.5	1.5	6.5	0.5	6.5	10	12	18.5	21
26	1	2	2	2	2	8	0	8	8	12	20	28
27	1	1.5	2	2	1.5	7	0	7	4	6.5	13.5	9
28	1	1.5	1	2	1.5	6	1	7	6	10	17	18
29	1	1.5	1.5	1.5	1.5	6	0	6	4	5.5	11.5	11
30	1	2	1.5	2	2	7.5	0	7.5	2	3.5	11	2
1	2	2	2	2	2	8	0	8	7	8.5	16.5	16
2	2	1.5	1.5	2	2	7	0	7	2	4	11	6
3	2	1.5	1.5	1	1.5	5.5	0.5	6	9	13	19	23
4	2	2	1.5	1.5	1.5	6.5	0	6.5	8	9.5	16	18
5	2	1.5	2	2	1.5	7	0.5	7.5	11	10.5	18	29
6	2	2	1.5	2	2	7.5	0	7.5	20	24.5	32	44
7	2	1.5	1.5	1.5	1.5	6	0	6	3	7.5	13.5	6
8	2	1	0	0	0	1	0	1	0	0	1	0
9	2	2	2	1.5	1.5	7	0	7	9.5	10	17	33
10	2	1.5	2	2	1.5	7	0.5	7.5	5	8.5	16	5
11	2	1	1.5	1.5	2	6	0	6	9	9	15	20
12	2	1.5	2	1.5	1.5	6.5	0	6.5	3	7.5	14	9
13	2	1.5	2	2	1.5	7	0	7	21	22	29	48
14	2	2	1.5	2	2	7.5	0.5	8	14	16.5	24.5	31
15	2	2	1.5	2	2	7.5	0	7.5	3	5.5	13	14
16	2	1.5	1.5	1	2	6	0	6	15	17	23	40
17	2	1.5	1.5	1	1.5	5.5	0.5	6	15.5	16	22	56
18	2	2	1.5	1.5	1.5	6.5	0	6.5	10	12.5	19	23
19	2	2	2	2	2	8	0	8	16.5	22.5	30.5	53
20	2	1.5	1.5	1.5	2	6.5	0.5	7	11	12.5	19.5	31
21	2	1.5	1.5	1.5	1.5	6	0.5	6.5	8	11	17.5	24
22	2	2	2	1.5	1.5	7	0	7	7.5	11	18	15
23	2	2	2	1.5	1.5	7	0	7	8	8.5	15.5	16
24	2	2	2	1.5	1.5	7	1	8	7	8	16	22
25	2	1.5	2	1.5	2	7	0	7	7	10	17	18
26	2	1.5	1.5	1.5	1.5	6	0	6	7	9.5	15.5	13
27	2	2	2	1.5	0	5.5	0	5.5	0	0	5.5	0
28	2	2	2	2	2	8	0	8	3	7	15	10
29	2	1.5	1.5	1.5	1.5	6	0.5	6.5	8.5	9	15.5	25
30	2	2	2	1.5	1.5	7	0	7	12.5	13	20	32
1	3	1.5	2	1.5	2	7	0.5	7.5	6.5	6.5	14	10
2	3	2	1.5	1	0	4.5	0	4.5	0	0	4.5	0
3	3	1	2	1.5	2	6.5	0	6.5	9	13.5	20	28
4	3	2	1.5	2	2	7.5	0	7.5	11	13	20.5	30
5	3	2	1.5	2	2	7.5	0	7.5	9	13	20.5	20
6	3	2	2	0	0	4	0	4	0	0	4	0
7	3	1.5	2	1	0	4.5	0	4.5	0	0	4.5	0
8	3	1.5	2	1.5	2	7	0	7	12	14	21	36
9	3	1.5	2	2	1.5	7	0.5	7.5	11	13.5	21	32
10	3	1.5	1.5	1.5	1.5	6	0	6	6	6	12	11
11	3	1.5	1.5	1.5	1.5	6	0	6	16.5	23	29	50
12	3	1.5	2	0	0	3.5	0	3.5	0	0	3.5	0
13	3	1.5	1.5	2	1.5	6.5	0	6.5	11	14.5	21	41
14	3	1.5	1.5	2	1.5	6.5	0	6.5	10	13.5	20	40
15	3	2	2	1.5	1.5	7	0	7	17	23	30	61
16	3	2	1.5	1	1.5	6	0.5	6.5	5	6.5	13	14
17	3	1.5	1	0	0	2.5	0	2.5	0	0	2.5	0
18	3	2	2	1.5	1	6.5	0	6.5	6	12.5	19	14
19	3	2	2	1.5	1.5	7	0	7	10	11	18	31
20	3	2	2	1.5	1.5	7	0.5	7.5	15.5	19.5	27	58
21	3	2	2	1.5	1.5	7	0	7	4	9	16	20
22	3	2	2	2	2	8	0	8	8	14	22	29
23	3	1.5	1.5	2	2	7	1	8	12	13	21	30
24	3	1.5	1.5	2	1.5	6.5	0	6.5	6	12	18.5	37
25	3	1.5	2	1.5	2	7	0	7	7	11	18	20
26	3	2	1.5	2	1.5	7	0	7	5.5	5.5	12.5	16
27	3	2	1.5	2	1.5	7	0	7	4	8.5	15.5	9
28	3	2	1.5	2	1	6.5	0.5	7	10	11.5	18.5	17
29	3	2	2	1.5	1.5	7	0	9	11	#REF!	23
30	3	1	1.5	1.5	1.5	5.5	0	5.5	6	#REF!	15

## Sheet: F0
1：CK 2：LC25 3：LC50
	处理组	成蚜寿命	产蚜量
1	1	15	22
2	1	5.5	3
3	1	9	11
4	1	11	10
5	1	21	45
6	1	13.5	22
7	1	15.5	9
8	1	11	21
9	1	20.5	51
10	1	8	4
11	1	6.5	3
12	1	11.5	23
13	1	25	16
14	1	23	46
15	1	9.5	22
16	1	12.5	10
17	1	13	6
18	1	15	9
19	1	16.5	34
20	1	9	23
21	1	6.5	16
22	1	4.5	11
23	1	18	18
24	1	21.5	45
25	1	24	53
26	1	9.5	20
27	1	11.5	5
28	1	10.5	13
29	1	21	22
30	1	7	10
1	2	13	9
2	2	16.5	20
3	2	0	0
4	2	0	0
5	2	12	16
6	2	21.5	46
7	2	9	5
8	2	0	0
9	2	8.5	11
10	2	12	13
11	2	15	22
12	2	13	9
13	2	14	11
14	2	13.5	5
15	2	0	0
16	2	22.5	53
17	2	6	2
18	2	9.5	20
19	2	0	0
20	2	11	23
21	2	23	20
22	2	13	9
23	2	0	0
24	2	11.5	11
25	2	6	2
26	2	14	8
27	2	0	0
28	2	21	51
29	2	23.5	24
30	2	7.5	5
1	3	5	1
2	3	0	0
3	3	0	0
4	3	9.5	12
5	3	18	21
6	3	14	15
7	3	13.5	13
8	3	6	2
9	3	0	0
10	3	4	5
11	3	5.5	9
12	3	0	0
13	3	21	11
14	3	9.5	11
15	3	11	23
16	3	0	0
17	3	13	18
18	3	16.5	9
19	3	0	0
20	3	24.5	15
21	3	0	0
22	3	16	8
23	3	13.5	15
24	3	16	16
25	3	0	0
26	3	9	11
27	3	6	5
28	3	13.5	20
29	3	0	0
30	3	7.5	2

## Sheet: Sheet2
3	4	3	5	4	4	4	4	3	4	3	4		1.5	2	1.5	2.5	2	2	2	2	1.5	2	1.5	2
2	3	4	4	3	3	4	4	4	3	4	4		1	1.5	2	2	1.5	1.5	2	2	2	1.5	2	2
3	3	4	4	3	3	2	3	2	4	3	4		1.5	1.5	2	2	1.5	1.5	1	1.5	1	2	1.5	2
4	4	3	3	4	3	3	3	4	3	4	4		2	2	1.5	1.5	2	1.5	1.5	1.5	2	1.5	2	2
5	4	4	4	3	4	4	3	4	3	4	4		2.5	2	2	2	1.5	2	2	1.5	2	1.5	2	2
4	4	4	3	4	3	4	4	4	4	3	3		2	2	2	1.5	2	1.5	2	2	2	2	1.5	1.5
3	2	4	3	3	3	3	3						1.5	1	2	1.5	1.5	1.5	1.5	1.5	0	0	0	0
3	3	3	3	2	4	3	3	3	4	3	4		1.5	1.5	1.5	1.5	1	2	1.5	1.5	1.5	2	1.5	2
3	3	2	3	4	4	3	3	3	4	4	3		1.5	1.5	1	1.5	2	2	1.5	1.5	1.5	2	2	1.5
3	3	3	4	3	4	4	3						1.5	1.5	1.5	2	1.5	2	2	1.5	0	0	0	0
4	3	3	3	2	3	3	4	3	3	3	3		2	1.5	1.5	1.5	1	1.5	1.5	2	1.5	1.5	1.5	1.5
3	4	4	3	3	4	3	3						1.5	2	2	1.5	1.5	2	1.5	1.5	0	0	0	0
4	3	3	3	3	4	4	3	3	3	4	3		2	1.5	1.5	1.5	1.5	2	2	1.5	1.5	1.5	2	1.5
3	4	4	3	4	3	4	4	3	3	4	3		1.5	2	2	1.5	2	1.5	2	2	1.5	1.5	2	1.5
4	4	2	3	4	3	4	4	4	4	3	3		2	2	1	1.5	2	1.5	2	2	2	2	1.5	1.5
3	4	4	3	3	3	2	4	4	3	2	3		1.5	2	2	1.5	1.5	1.5	1	2	2	1.5	1	1.5
4	3	4	4	3	3	2	3						2	1.5	2	2	1.5	1.5	1	1.5	0	0	0	0
4	4	4	4	4	3	3	3	4	4	3	2		2	2	2	2	2	1.5	1.5	1.5	2	2	1.5	1
3	2	3	3	4	4	4	4	4	4	3	3		1.5	1	1.5	1.5	2	2	2	2	2	2	1.5	1.5
4	3	3	4	3	3	3	4	4	4	3	3		2	1.5	1.5	2	1.5	1.5	1.5	2	2	2	1.5	1.5
3	4	4	3	3	3	3	3	4	4	3	3		1.5	2	2	1.5	1.5	1.5	1.5	1.5	2	2	1.5	1.5
3	2	3	3	4	4	3	3	4	4	4	4		1.5	1	1.5	1.5	2	2	1.5	1.5	2	2	2	2
4	3	3	3	4	4	3	3	3	3	4	4		2	1.5	1.5	1.5	2	2	1.5	1.5	1.5	1.5	2	2
3	4	3	3	4	4	3	3	3	3	4	3		1.5	2	1.5	1.5	2	2	1.5	1.5	1.5	1.5	2	1.5
4	3	3	3	3	4	3	4	3	4	3	4		2	1.5	1.5	1.5	1.5	2	1.5	2	1.5	2	1.5	2
4	4	4	4	3	3	3	3						2	2	2	2	1.5	1.5	1.5	1.5	0	0	0	0
3	4	4	3	4	4	3	3	4	3	4	3		1.5	2	2	1.5	2	2	1.5	1.5	2	1.5	2	1.5
3	2	4	3	4	4	4	4	4	3	4	2		1.5	1	2	1.5	2	2	2	2	2	1.5	2	1
3	3	3	3	3	3	3	3	4	4	3	3		1.5	1.5	1.5	1.5	1.5	1.5	1.5	1.5	2	2	1.5	1.5
4	3	4	4	4	4	3	3						2	1.5	2	2	2	2	1.5	1.5	0	0	0	0

## Sheet: Sheet3
7.5	7.5						8	8						7	7.5
6.5	6.5						7	7						7.5	0
7	7.5						5.5	6						6.5	6.5
7	7						6.5	6.5						7.5	7.5
8.5	9						7	7.5						7.5	7.5
7.5	7.5						7.5	7.5						7	7
6	6						6	6						0	0
6	6						6	7						7	7
5.5	6						7	7						7	7.5
6.5	7						7	7.5						0	0
6.5	7						6	6						6	6
7	7						6.5	6.5						0	0
6.5	7						7	7						6.5	6.5
7	7						7.5	8						6.5	6.5
6.5	6.5						7.5	7.5						7	7
7	7						6	6						6	6.5
7.5	8						5.5	6						0	0
8	8						6.5	6.5						6.5	6.5
5.5	5.5						8	8						7	7
7	7						6.5	7						7	7.5
7	7.5						6	6.5						7	7
5.5	5.5						7	7						8	8
6.5	6.5						7	7						7	8
6.5	6.5						7	8						6.5	6.5
6.5	6.5						7	7						7	7
8	8						6	6						0	0
7	7						7	7						7	7
6	7						8	8						6.5	7
6	6						6	6.5						7	7
7.5	7.5						7	7						0	0

## Sheet: Sheet4
世代历期	成蚜寿命	全世代
7.5	7.5	15	7.5
6.5	21.5	28	21.5
7.5	18.5	26	18.5
7	7.5	14.5	7.5
9	5	14	5
7.5	18.5	26	18.5
6	8.5	14.5	8.5
6	9	15	9
6	22.5	28.5	22.5
7	22	29	22
7	7.5	14.5	7.5
7	7	14	7
7	10.5	17.5	10.5
7	10	17	10
6.5	8	14.5	8
7	16.5	23.5	16.5
8	18	26	18
8	7	15	7
5.5	19.5	25	19.5
7	15.5	22.5	15.5
7.5	6.5	14	6.5
5.5	6.5	12	6.5
6.5	9.5	16	9.5
6.5	6.5	13	6.5
6.5	12	18.5	12
8	12	20	12
7	6.5	13.5	6.5
7	10	17	10
6	5.5	11.5	5.5
7.5	3.5	11	3.5
8	8.5	16.5	8.5
7	4	11	4
6	13	19	13
6.5	9.5	16	9.5
7.5	10.5	18	10.5
7.5	24.5	32	24.5
6	7.5	13.5	7.5
	0		0
7	19	26	19
7.5	8.5	16	8.5
6	13	19	13
6.5	7.5	14	7.5
7	22	29	22
8	16.5	24.5	16.5
7.5	5.5	13	5.5
6	17	23	17
6	23	29	23
6.5	12.5	19	12.5
8	22.5	30.5	22.5
7	17.5	24.5	17.5
6.5	11	17.5	11
7	9.5	16.5	9.5
7	9	16	9
8	10	18	10
7	14.5	21.5	14.5
6	10	16	10
	0		0
8	7	15	7
6.5	12.5	19	12.5
7	16	23	16
7.5	6.5	14	6.5
	0		0
6.5	13.5	20	13.5
7.5	13	20.5	13
7.5	13	20.5	13
	0		0
	0		0
7	14	21	14
7.5	13.5	21	13.5
6	6	12	6
6	23	29	23
	0		0
6.5	14.5	21	14.5
6.5	13.5	20	13.5
7	23	30	23
6.5	6.5	13	6.5
	0		0
6.5	12.5	19	12.5
7	9	16	9
7.5	19.5	27	19.5
7	9	16	9
8	14	22	14
8	13	21	13
6.5	12	18.5	12
7	11	18	11
7	5.5	12.5	5.5
7	8.5	15.5	8.5
7	11.5	18.5	11.5
7	11	18	11
5.5	6	11.5	6

## Sheet: Sheet1
7.5	8.5	6.5		15	17	13
16	4			32	8	0
18.5	13	13.5		37	26	27
7.5	9.5	13		15	19	26
5	10.5	13		10	21	26
18.5	24.5			37	49	0
8.5	7.5			17	15	0
9		14		18	0	28
22.5	10	13.5		45	20	27
17.5	8.5	6		35	17	12
7.5	9	23		15	18	46
7	7.5			14	15	0
6.5	22	14.5		13	44	29
10	16.5	13.5		20	33	27
8	5.5	23		16	11	46
16.5	17	6.5		33	34	13
18	16			36	32	0
7	12.5	12.5		14	25	25
15.5	22.5	11		31	45	22
12.5	12.5	19.5		25	25	39
2	11	9		4	22	18
6.5	17	14		13	34	28
9.5	16.5	13		19	33	26
6.5	18	12		13	36	24
12	25.5	11		24	51	22
12	18.5	5.5		24	37	11
6.5		8.5		13	0	17
10	17.5	11.5		20	35	23
5.5	20	11		11	40	22
3.5	26	6		7	52	12
