# Supplementary material for: Sublethal effects of imidacloprid on the fitness of two species of wheat aphids, Schizaphis graminum (R.) and Rhopalosiphum padi (L.)
Source: PLoS One. 2023 Nov 27;18(11):e0294877. doi: 10.1371/journal.pone.0294877 (PMC10681248; doi:10.1371/journal.pone.0294877)
Supplement: S1 File — (ZIP) [file pone.0294877.s001.zip › 毕设数据/禾谷缢管蚜(Rhopalosiphum padi Linnaeus)/生测.txt]

FDCAQ                                                                   
* ng/cm2
0 10 0
0 10 0
0 10 0
1 10 2
1 10 2
1 10 2
2 10 4
2 10 4
2 10 4
5 10 6
5 10 6
5 10 6
10 10 7
10 10 7
10 10 7
