# Supplementary material for: Sublethal effects of imidacloprid on the fitness of two species of wheat aphids, Schizaphis graminum (R.) and Rhopalosiphum padi (L.)
Source: PLoS One. 2023 Nov 27;18(11):e0294877. doi: 10.1371/journal.pone.0294877 (PMC10681248; doi:10.1371/journal.pone.0294877)
Supplement: S1 File — (ZIP) [file pone.0294877.s001.zip › 毕设数据/麦二叉蚜Schizaphis graminum (Rondani)/吡虫啉 原始数据/CK_1_Fig_Sxj.txt]

"Age-stage survival rate"
Age,N1,N2,N3,N4,Female,Unknown
0, 1 , 0 , 0 , 0 , 0 , 0  
1, 1 , 0 , 0 , 0 , 0 , 0  
2, 0.95 , 0.05 , 0 , 0 , 0 , 0  
3, 0.65 , 0.325 , 0 , 0 , 0 , 0  
4, 0.25 , 0.725 , 0 , 0 , 0 , 0  
5, 0 , 0.925 , 0.05 , 0 , 0 , 0  
6, 0 , 0.775 , 0.2 , 0 , 0 , 0  
7, 0 , 0.625 , 0.35 , 0 , 0 , 0  
8, 0 , 0.275 , 0.675 , 0.025 , 0 , 0  
9, 0 , 0.025 , 0.8 , 0.15 , 0 , 0  
10, 0 , 0 , 0.75 , 0.225 , 0 , 0  
11, 0 , 0 , 0.5 , 0.45 , 0.025 , 0  
12, 0 , 0 , 0.175 , 0.7 , 0.1 , 0  
13, 0 , 0 , 0.05 , 0.825 , 0.1 , 0  
14, 0 , 0 , 0.025 , 0.7 , 0.25 , 0  
15, 0 , 0 , 0 , 0.425 , 0.55 , 0  
16, 0 , 0 , 0 , 0.2 , 0.775 , 0  
17, 0 , 0 , 0 , 0.1 , 0.85 , 0  
18, 0 , 0 , 0 , 0.025 , 0.925 , 0  
19, 0 , 0 , 0 , 0 , 0.95 , 0  
20, 0 , 0 , 0 , 0 , 0.95 , 0  
21, 0 , 0 , 0 , 0 , 0.95 , 0  
22, 0 , 0 , 0 , 0 , 0.925 , 0  
23, 0 , 0 , 0 , 0 , 0.9 , 0  
24, 0 , 0 , 0 , 0 , 0.9 , 0  
25, 0 , 0 , 0 , 0 , 0.875 , 0  
26, 0 , 0 , 0 , 0 , 0.85 , 0  
27, 0 , 0 , 0 , 0 , 0.825 , 0  
28, 0 , 0 , 0 , 0 , 0.8 , 0  
29, 0 , 0 , 0 , 0 , 0.8 , 0  
30, 0 , 0 , 0 , 0 , 0.7 , 0  
31, 0 , 0 , 0 , 0 , 0.65 , 0  
32, 0 , 0 , 0 , 0 , 0.65 , 0  
33, 0 , 0 , 0 , 0 , 0.65 , 0  
34, 0 , 0 , 0 , 0 , 0.575 , 0  
35, 0 , 0 , 0 , 0 , 0.5 , 0  
36, 0 , 0 , 0 , 0 , 0.475 , 0  
37, 0 , 0 , 0 , 0 , 0.4 , 0  
38, 0 , 0 , 0 , 0 , 0.375 , 0  
39, 0 , 0 , 0 , 0 , 0.325 , 0  
40, 0 , 0 , 0 , 0 , 0.325 , 0  
41, 0 , 0 , 0 , 0 , 0.275 , 0  
42, 0 , 0 , 0 , 0 , 0.25 , 0  
43, 0 , 0 , 0 , 0 , 0.25 , 0  
44, 0 , 0 , 0 , 0 , 0.125 , 0  
45, 0 , 0 , 0 , 0 , 0.075 , 0  
46, 0 , 0 , 0 , 0 , 0.05 , 0  
47, 0 , 0 , 0 , 0 , 0.025 , 0  
48, 0 , 0 , 0 , 0 , 0.025 , 0  
49, 0, 0, 0, 0, 0, 0
