# Supplementary material for: Sublethal effects of imidacloprid on the fitness of two species of wheat aphids, Schizaphis graminum (R.) and Rhopalosiphum padi (L.)
Source: PLoS One. 2023 Nov 27;18(11):e0294877. doi: 10.1371/journal.pone.0294877 (PMC10681248; doi:10.1371/journal.pone.0294877)
Supplement: S1 File — (ZIP) [file pone.0294877.s001.zip › 毕设数据/麦二叉蚜Schizaphis graminum (Rondani)/吡虫啉 原始数据/CK_2_Fig_FxLxMxLxMx.txt]

Age-specific survival rate l(x), female fecundity f(x,female), age-specific fecundity m(x), l(x)*m(x), and Cumu[l(x)*m(x)]
age, l(x), f(x,female), m(x), l(x)*m(x), Cumu[l(x)*m(x)]
0	1	0	0	0	0
1	1	0	0	0	0
2	1	0	0	0	0
3	.975	0	0	0	0
4	.975	0	0	0	0
5	.975	0	0	0	0
6	.975	0	0	0	0
7	.975	0	0	0	0
8	.975	0	0	0	0
9	.975	0	0	0	0
10	.975	0	0	0	0
11	.975	2	5.12820512820513E-02	.05	.05
12	.975	1	.102564102564103	.1	.15
13	.975	.75	7.69230769230769E-02	.075	.225
14	.975	1	.256410256410256	.25	.475
15	.975	1.68181818181818	.948717948717949	.925	1.4
16	.975	1.64516129032258	1.30769230769231	1.275	2.675
17	.95	1.20588235294118	1.07894736842105	1.025	3.7
18	.95	.945945945945946	.921052631578947	.875	4.575
19	.95	1.39473684210526	1.39473684210526	1.325	5.9
20	.95	1.73684210526316	1.73684210526316	1.65	7.55
21	.95	1.44736842105263	1.44736842105263	1.375	8.925
22	.925	1.16216216216216	1.16216216216216	1.075	10
23	.9	1.75	1.75	1.575	11.575
24	.9	1.38888888888889	1.38888888888889	1.25	12.825
25	.875	1.2	1.2	1.05	13.875
26	.85	1.11764705882353	1.11764705882353	.95	14.825
27	.825	1	1	.825	15.65
28	.8	1.3125	1.3125	1.05	16.7
29	.8	1.03125	1.03125	.825	17.525
30	.7	.964285714285714	.964285714285714	.675	18.2
31	.65	.846153846153846	.846153846153846	.55	18.75
32	.65	1	1	.65	19.4
33	.65	.730769230769231	.730769230769231	.475	19.875
34	.575	.739130434782609	.739130434782609	.425	20.3
35	.5	.75	.75	.375	20.675
36	.475	.210526315789474	.210526315789474	.1	20.775
37	.4	.375	.375	.15	20.925
38	.375	.333333333333333	.333333333333333	.125	21.05
39	.325	.461538461538462	.461538461538462	.15	21.2
40	.325	7.69230769230769E-02	7.69230769230769E-02	.025	21.225
41	.275	.272727272727273	.272727272727273	.075	21.3
42	.25	.1	.1	.025	21.325
43	.25	0	0	0	21.325
44	.125	0	0	0	21.325
45	.075	0	0	0	21.325
46	.05	0	0	0	21.325
47	.025	0	0	0	21.325
48	.025	0	0	0	21.325
49	0	0	0	0	21.325
