# Supplementary material for: Sublethal effects of imidacloprid on the fitness of two species of wheat aphids, Schizaphis graminum (R.) and Rhopalosiphum padi (L.)
Source: PLoS One. 2023 Nov 27;18(11):e0294877. doi: 10.1371/journal.pone.0294877 (PMC10681248; doi:10.1371/journal.pone.0294877)
Supplement: S1 File — (ZIP) [file pone.0294877.s001.zip › 毕设数据/麦二叉蚜Schizaphis graminum (Rondani)/吡虫啉 原始数据/CK_3_Fig_Exj.txt]

"Age-stage life expectancy"
Age,N1,N2,N3,N4,Female,Unknown
0, 34.9749999999999 , 0 , 0 , 0 , 0 , 0  
1, 33.9749999999999 , 0 , 0 , 0 , 0 , 0  
2, 32.9318380227991 , 33.7950775668143 , 0 , 0 , 0 , 0  
3, 32.7947689089004 , 32.7950775668143 , 0 , 0 , 0 , 0  
4, 31.7942750562382 , 31.7950775668143 , 0 , 0 , 0 , 0  
5, 0 , 30.7942750562382 , 30.8059114595909 , 0 , 0 , 0  
6, 0 , 29.7920228491378 , 29.8059114595909 , 0 , 0 , 0  
7, 0 , 28.788689582629 , 28.8059114595909 , 0 , 0 , 0  
8, 0 , 27.7756408789048 , 27.7989421355552 , 27.8965126720544 , 0 , 0  
9, 0 , 26.7643795317169 , 26.7767670136235 , 26.8965126720544 , 0 , 0  
10, 0 , 0 , 25.7643795317169 , 25.8965126720544 , 0 , 0  
11, 0 , 0 , 24.7228730248079 , 24.8473925455349 , 25.2894736842105 , 0  
12, 0 , 0 , 23.6558240521088 , 23.7589763177998 , 24.2894736842105 , 0  
13, 0 , 0 , 22.3979433878814 , 22.7589763177998 , 23.2894736842105 , 0  
14, 0 , 0 , 21.1547987616099 , 21.641088014153 , 22.2894736842105 , 0  
15, 0 , 0 , 0 , 20.1547987616099 , 21.2894736842105 , 0  
16, 0 , 0 , 0 , 17.8782894736842 , 20.2894736842105 , 0  
17, 0 , 0 , 0 , 19.2894736842105 , 19.2894736842105 , 0  
18, 0 , 0 , 0 , 18.2894736842105 , 18.2894736842105 , 0  
19, 0 , 0 , 0 , 0 , 17.2894736842105 , 0  
20, 0 , 0 , 0 , 0 , 16.2894736842105 , 0  
21, 0 , 0 , 0 , 0 , 15.2894736842105 , 0  
22, 0 , 0 , 0 , 0 , 14.6756756756757 , 0  
23, 0 , 0 , 0 , 0 , 14.0555555555556 , 0  
24, 0 , 0 , 0 , 0 , 13.0555555555556 , 0  
25, 0 , 0 , 0 , 0 , 12.4 , 0  
26, 0 , 0 , 0 , 0 , 11.735294117647 , 0  
27, 0 , 0 , 0 , 0 , 11.060606060606 , 0  
28, 0 , 0 , 0 , 0 , 10.375 , 0  
29, 0 , 0 , 0 , 0 , 9.37499999999999 , 0  
30, 0 , 0 , 0 , 0 , 9.57142857142856 , 0  
31, 0 , 0 , 0 , 0 , 9.23076923076922 , 0  
32, 0 , 0 , 0 , 0 , 8.23076923076922 , 0  
33, 0 , 0 , 0 , 0 , 7.23076923076923 , 0  
34, 0 , 0 , 0 , 0 , 7.04347826086957 , 0  
35, 0 , 0 , 0 , 0 , 6.95 , 0  
36, 0 , 0 , 0 , 0 , 6.26315789473684 , 0  
37, 0 , 0 , 0 , 0 , 6.25 , 0  
38, 0 , 0 , 0 , 0 , 5.6 , 0  
39, 0 , 0 , 0 , 0 , 5.3076923076923 , 0  
40, 0 , 0 , 0 , 0 , 4.30769230769231 , 0  
41, 0 , 0 , 0 , 0 , 3.90909090909091 , 0  
42, 0 , 0 , 0 , 0 , 3.2 , 0  
43, 0 , 0 , 0 , 0 , 2.2 , 0  
44, 0 , 0 , 0 , 0 , 2.4 , 0  
45, 0 , 0 , 0 , 0 , 2.33333333333333 , 0  
46, 0 , 0 , 0 , 0 , 2 , 0  
47, 0 , 0 , 0 , 0 , 2 , 0  
48, 0 , 0 , 0 , 0 , 1 , 0  
49,0,0,0,0,0,0
