# Supplementary material for: Sublethal effects of imidacloprid on the fitness of two species of wheat aphids, Schizaphis graminum (R.) and Rhopalosiphum padi (L.)
Source: PLoS One. 2023 Nov 27;18(11):e0294877. doi: 10.1371/journal.pone.0294877 (PMC10681248; doi:10.1371/journal.pone.0294877)
Supplement: S1 File — (ZIP) [file pone.0294877.s001.zip › 毕设数据/麦二叉蚜Schizaphis graminum (Rondani)/吡虫啉 原始数据/CK_4_Fig_Vxj.txt]

"Age-stage reproductive value"
Age,N1,N2,N3,N4,Female,Unknown
0, 1.14582903168164 , 0 , 0 , 0 , 0 , 0  
1, 1.3129240987427 , 0 , 0 , 0 , 0 , 0  
2, 1.50233608651913 , 1.5433437014038 , 0 , 0 , 0 , 0  
3, 1.7677492625849 , 1.76840792316284 , 0 , 0 , 0 , 0  
4, 2.02433077631582 , 2.02629302848135 , 0 , 0 , 0 , 0  
5, 0 , 2.31953684761413 , 2.3521387255803 , 0 , 0 , 0  
6, 0 , 2.65056228845911 , 2.69514869235601 , 0 , 0 , 0  
7, 0 , 3.02482984154565 , 3.08817944915909 , 0 , 0 , 0  
8, 0 , 3.41093918967954 , 3.50915074496812 , 3.92039698304402 , 0 , 0  
9, 0 , 3.85396615160853 , 3.9137916157344 , 4.49210443561776 , 0 , 0  
10, 0 , 0 , 4.41598606448244 , 5.14718339692952 , 0 , 0  
11, 0 , 0 , 4.8818531477526 , 5.41618799097991 , 9.75062270591547 , 0  
12, 0 , 0 , 5.45024178295973 , 5.67105252020505 , 8.88088802910184 , 0  
13, 0 , 0 , 5.61251657754531 , 6.4980562659382 , 9.03014981014686 , 0  
14, 0 , 0 , 5.87007914936691 , 6.99188902478133 , 9.4876355253339 , 0  
15, 0 , 0 , 0 , 6.72610674335945 , 9.72537866857938 , 0  
16, 0 , 0 , 0 , 6.00869421085505 , 9.2165446246937 , 0  
17, 0 , 0 , 0 , 7.26323901936274 , 8.67551036468824 , 0  
18, 0 , 0 , 0 , 7.61297022226572 , 8.55891616821165 , 0  
19, 0 , 0 , 0 , 0 , 8.72316182559458 , 0  
20, 0 , 0 , 0 , 0 , 8.39712164783459 , 0  
21, 0 , 0 , 0 , 0 , 7.63154124570538 , 0  
22, 0 , 0 , 0 , 0 , 7.2775180074543 , 0  
23, 0 , 0 , 0 , 0 , 7.20179499510116 , 0  
24, 0 , 0 , 0 , 0 , 6.24682464186501 , 0  
25, 0 , 0 , 0 , 0 , 5.72540247602357 , 0  
26, 0 , 0 , 0 , 0 , 5.33784717556009 , 0  
27, 0 , 0 , 0 , 0 , 4.9821617196121 , 0  
28, 0 , 0 , 0 , 0 , 4.70546614320643 , 0  
29, 0 , 0 , 0 , 0 , 3.88775889985613 , 0  
30, 0 , 0 , 0 , 0 , 3.74065217080921 , 0  
31, 0 , 0 , 0 , 0 , 3.42595197128228 , 0  
32, 0 , 0 , 0 , 0 , 2.9560074275666 , 0  
33, 0 , 0 , 0 , 0 , 2.24124997531521 , 0  
34, 0 , 0 , 0 , 0 , 1.95650293366759 , 0  
35, 0 , 0 , 0 , 0 , 1.60413577745979 , 0  
36, 0 , 0 , 0 , 0 , 1.03020370295786 , 0  
37, 0 , 0 , 0 , 0 , 1.11531198896117 , 0  
38, 0 , 0 , 0 , 0 , 0.904822318416358 , 0  
39, 0 , 0 , 0 , 0 , 0.755571501844586 , 0  
40, 0 , 0 , 0 , 0 , 0.336911575610834 , 0  
41, 0 , 0 , 0 , 0 , 0.352066417851636 , 0  
42, 0 , 0 , 0 , 0 , 0.1 , 0  
43, 0 , 0 , 0 , 0 , 0 , 0  
44, 0 , 0 , 0 , 0 , 0 , 0  
45, 0 , 0 , 0 , 0 , 0 , 0  
46, 0 , 0 , 0 , 0 , 0 , 0  
47, 0 , 0 , 0 , 0 , 0 , 0  
48, 0 , 0 , 0 , 0 , 0 , 0  
49,0,0,0,0,0,0
