# Supplementary material for: Sublethal effects of imidacloprid on the fitness of two species of wheat aphids, Schizaphis graminum (R.) and Rhopalosiphum padi (L.)
Source: PLoS One. 2023 Nov 27;18(11):e0294877. doi: 10.1371/journal.pone.0294877 (PMC10681248; doi:10.1371/journal.pone.0294877)
Supplement: S1 File — (ZIP) [file pone.0294877.s001.zip › 毕设数据/麦二叉蚜Schizaphis graminum (Rondani)/吡虫啉 原始数据/LC25_2_Fig_FxLxMxLxMx.txt]

Age-specific survival rate l(x), female fecundity f(x,female), age-specific fecundity m(x), l(x)*m(x), and Cumu[l(x)*m(x)]
age, l(x), f(x,female), m(x), l(x)*m(x), Cumu[l(x)*m(x)]
0	1	0	0	0	0
1	1	0	0	0	0
2	1	0	0	0	0
3	1	0	0	0	0
4	1	0	0	0	0
5	1	0	0	0	0
6	1	0	0	0	0
7	.975	0	0	0	0
8	.95	0	0	0	0
9	.95	0	0	0	0
10	.95	0	0	0	0
11	.95	2	5.26315789473684E-02	.05	.05
12	.925	1.75	.189189189189189	.175	.225
13	.925	.666666666666667	.108108108108108	.1	.325
14	.925	1.81818181818182	.54054054054054	.5	.825
15	.925	1.92857142857143	.72972972972973	.675	1.5
16	.925	1.19230769230769	.837837837837838	.775	2.275
17	.9	1.54285714285714	1.5	1.35	3.625
18	.9	1.4	1.36111111111111	1.225	4.85
19	.9	1.44444444444444	1.44444444444444	1.3	6.15
20	.9	1.63888888888889	1.63888888888889	1.475	7.625
21	.9	1.69444444444444	1.69444444444444	1.525	9.15
22	.9	1.05555555555556	1.05555555555556	.95	10.1
23	.9	1.25	1.25	1.125	11.225
24	.9	.916666666666667	.916666666666667	.825	12.05
25	.85	1.44117647058824	1.44117647058824	1.225	13.275
26	.775	1.51612903225806	1.51612903225806	1.175	14.45
27	.75	.766666666666667	.766666666666667	.575	15.025
28	.625	.92	.92	.575	15.6
29	.6	1.58333333333333	1.58333333333333	.95	16.55
30	.6	1.25	1.25	.75	17.3
31	.55	1.31818181818182	1.31818181818182	.725	18.025
32	.45	1.11111111111111	1.11111111111111	.5	18.525
33	.4	1.1875	1.1875	.475	19
34	.35	.642857142857143	.642857142857143	.225	19.225
35	.325	.769230769230769	.769230769230769	.25	19.475
36	.275	.636363636363636	.636363636363636	.175	19.65
37	.25	.3	.3	.075	19.725
38	.225	.444444444444444	.444444444444444	.1	19.825
39	.2	.5	.5	.1	19.925
40	.125	.2	.2	.025	19.95
41	.1	0	0	0	19.95
42	.05	1.5	1.5	.075	20.025
43	.025	1	1	.025	20.05
44	.025	0	0	0	20.05
45	.025	0	0	0	20.05
46	.025	0	0	0	20.05
47	.025	0	0	0	20.05
48	0	0	0	0	20.05
