# Supplementary material for: Sublethal effects of imidacloprid on the fitness of two species of wheat aphids, Schizaphis graminum (R.) and Rhopalosiphum padi (L.)
Source: PLoS One. 2023 Nov 27;18(11):e0294877. doi: 10.1371/journal.pone.0294877 (PMC10681248; doi:10.1371/journal.pone.0294877)
Supplement: S1 File — (ZIP) [file pone.0294877.s001.zip › 毕设数据/麦二叉蚜Schizaphis graminum (Rondani)/吡虫啉 原始数据/LC25_3_Fig_Exj.txt]

"Age-stage life expectancy"
Age,N1,N2,N3,N4,Female,Unknown
0, 31.225 , 0 , 0 , 0 , 0 , 0  
1, 30.225 , 0 , 0 , 0 , 0 , 0  
2, 29.2253511925911 , 29.2183273407686 , 0 , 0 , 0 , 0  
3, 28.2285929703554 , 28.2183273407686 , 0 , 0 , 0 , 0  
4, 27.2628117356445 , 27.2183273407686 , 0 , 0 , 0 , 0  
5, 0 , 26.2628117356445 , 24.7503423098628 , 0 , 0 , 0  
6, 0 , 25.6531264261688 , 23.7503423098628 , 0 , 0 , 0  
7, 0 , 24.4873508192399 , 25.5151595821993 , 26.14696371337 , 0 , 0  
8, 0 , 24.3474443037431 , 24.457722843002 , 25.14696371337 , 0 , 0  
9, 0 , 0 , 23.3474443037431 , 24.14696371337 , 0 , 0  
10, 0 , 0 , 22.298479789886 , 23.0819120115995 , 23.4722222222222 , 0  
11, 0 , 0 , 20.9627231234374 , 22.0819120115995 , 22.4722222222222 , 0  
12, 0 , 0 , 20.9033228676086 , 20.9918404245327 , 21.4722222222222 , 0  
13, 0 , 0 , 19.8386752136752 , 19.9518086080586 , 20.4722222222222 , 0  
14, 0 , 0 , 0 , 18.8386752136752 , 19.4722222222222 , 0  
15, 0 , 0 , 0 , 17.756038647343 , 18.4722222222222 , 0  
16, 0 , 0 , 0 , 15.9747474747475 , 17.4722222222222 , 0  
17, 0 , 0 , 0 , 16.4722222222222 , 16.4722222222222 , 0  
18, 0 , 0 , 0 , 15.4722222222222 , 15.4722222222222 , 0  
19, 0 , 0 , 0 , 0 , 14.4722222222222 , 0  
20, 0 , 0 , 0 , 0 , 13.4722222222222 , 0  
21, 0 , 0 , 0 , 0 , 12.4722222222222 , 0  
22, 0 , 0 , 0 , 0 , 11.4722222222222 , 0  
23, 0 , 0 , 0 , 0 , 10.4722222222222 , 0  
24, 0 , 0 , 0 , 0 , 9.47222222222222 , 0  
25, 0 , 0 , 0 , 0 , 8.97058823529411 , 0  
26, 0 , 0 , 0 , 0 , 8.74193548387096 , 0  
27, 0 , 0 , 0 , 0 , 8 , 0  
28, 0 , 0 , 0 , 0 , 8.39999999999999 , 0  
29, 0 , 0 , 0 , 0 , 7.70833333333333 , 0  
30, 0 , 0 , 0 , 0 , 6.70833333333333 , 0  
31, 0 , 0 , 0 , 0 , 6.22727272727273 , 0  
32, 0 , 0 , 0 , 0 , 6.38888888888889 , 0  
33, 0 , 0 , 0 , 0 , 6.0625 , 0  
34, 0 , 0 , 0 , 0 , 5.78571428571428 , 0  
35, 0 , 0 , 0 , 0 , 5.15384615384615 , 0  
36, 0 , 0 , 0 , 0 , 4.90909090909091 , 0  
37, 0 , 0 , 0 , 0 , 4.3 , 0  
38, 0 , 0 , 0 , 0 , 3.66666666666667 , 0  
39, 0 , 0 , 0 , 0 , 3 , 0  
40, 0 , 0 , 0 , 0 , 3.2 , 0  
41, 0 , 0 , 0 , 0 , 2.75 , 0  
42, 0 , 0 , 0 , 0 , 3.5 , 0  
43, 0 , 0 , 0 , 0 , 5 , 0  
44, 0 , 0 , 0 , 0 , 4 , 0  
45, 0 , 0 , 0 , 0 , 3 , 0  
46, 0 , 0 , 0 , 0 , 2 , 0  
47, 0 , 0 , 0 , 0 , 1 , 0  
48,0,0,0,0,0,0
