# Supplementary material for: Sublethal effects of imidacloprid on the fitness of two species of wheat aphids, Schizaphis graminum (R.) and Rhopalosiphum padi (L.)
Source: PLoS One. 2023 Nov 27;18(11):e0294877. doi: 10.1371/journal.pone.0294877 (PMC10681248; doi:10.1371/journal.pone.0294877)
Supplement: S1 File — (ZIP) [file pone.0294877.s001.zip › 毕设数据/麦二叉蚜Schizaphis graminum (Rondani)/吡虫啉 原始数据/LC25_4_Fig_Vxj.txt]

"Age-stage reproductive value"
Age,N1,N2,N3,N4,Female,Unknown
0, 1.14478451588112 , 0 , 0 , 0 , 0 , 0  
1, 1.3105315296234 , 0 , 0 , 0 , 0 , 0  
2, 1.50028381181397 , 1.5001302972516 , 0 , 0 , 0 , 0  
3, 1.71758271221808 , 1.71732585986138 , 0 , 0 , 0 , 0  
4, 1.96724214169762 , 1.96596796581731 , 0 , 0 , 0 , 0  
5, 0 , 2.2520682428293 , 2.20247391320895 , 0 , 0 , 0  
6, 0 , 2.59278430461128 , 2.52135792054432 , 0 , 0 , 0  
7, 0 , 2.93244626109185 , 3.15399043999925 , 3.89976932469026 , 0 , 0  
8, 0 , 3.38400582610202 , 3.53302506942973 , 4.4643953402279 , 0 , 0  
9, 0 , 0 , 3.87395729939844 , 5.11077043138484 , 0 , 0  
10, 0 , 0 , 4.39157136043557 , 5.08396774805936 , 9.68454482576642 , 0  
11, 0 , 0 , 4.68769782997053 , 5.8200472988509 , 11.0867164677269 , 0  
12, 0 , 0 , 5.32832521705074 , 5.79970770664083 , 10.4023318506703 , 0  
13, 0 , 0 , 5.74312433222148 , 6.36727863406327 , 9.90505508920216 , 0  
14, 0 , 0 , 0 , 6.57463951644255 , 10.5759635483206 , 0  
15, 0 , 0 , 0 , 7.20055901337633 , 10.0257724730603 , 0  
16, 0 , 0 , 0 , 7.1233115150644 , 9.26954996620876 , 0  
17, 0 , 0 , 0 , 6.48090670333267 , 9.24670147569814 , 0  
18, 0 , 0 , 0 , 7.41924131348671 , 8.81924131348671 , 0  
19, 0 , 0 , 0 , 0 , 8.49343219822039 , 0  
20, 0 , 0 , 0 , 0 , 8.06957167492986 , 0  
21, 0 , 0 , 0 , 0 , 7.36174575319665 , 0  
22, 0 , 0 , 0 , 0 , 6.48783849708095 , 0  
23, 0 , 0 , 0 , 0 , 6.21879312127563 , 0  
24, 0 , 0 , 0 , 0 , 5.68819717533966 , 0  
25, 0 , 0 , 0 , 0 , 5.78369011859445 , 0  
26, 0 , 0 , 0 , 0 , 5.45233011486576 , 0  
27, 0 , 0 , 0 , 0 , 4.65630524575088 , 0  
28, 0 , 0 , 0 , 0 , 5.34335738404633 , 0  
29, 0 , 0 , 0 , 0 , 5.27478210069825 , 0  
30, 0 , 0 , 0 , 0 , 4.22591320244894 , 0  
31, 0 , 0 , 0 , 0 , 3.71648640385559 , 0  
32, 0 , 0 , 0 , 0 , 3.35566223931223 , 0  
33, 0 , 0 , 0 , 0 , 2.89071817042545 , 0  
34, 0 , 0 , 0 , 0 , 2.2283630881293 , 0  
35, 0 , 0 , 0 , 0 , 1.95468277351831 , 0  
36, 0 , 0 , 0 , 0 , 1.60383013650852 , 0  
37, 0 , 0 , 0 , 0 , 1.21829468181636 , 0  
38, 0 , 0 , 0 , 0 , 1.1680549845464 , 0  
39, 0 , 0 , 0 , 0 , 0.931925368196229 , 0  
40, 0 , 0 , 0 , 0 , 0.791138322523061 , 0  
41, 0 , 0 , 0 , 0 , 0.845907460408477 , 0  
42, 0 , 0 , 0 , 0 , 1.93676343911012 , 0  
43, 0 , 0 , 0 , 0 , 1 , 0  
44, 0 , 0 , 0 , 0 , 0 , 0  
45, 0 , 0 , 0 , 0 , 0 , 0  
46, 0 , 0 , 0 , 0 , 0 , 0  
47, 0 , 0 , 0 , 0 , 0 , 0  
48,0,0,0,0,0,0
