# Supplementary material for: Sublethal effects of imidacloprid on the fitness of two species of wheat aphids, Schizaphis graminum (R.) and Rhopalosiphum padi (L.)
Source: PLoS One. 2023 Nov 27;18(11):e0294877. doi: 10.1371/journal.pone.0294877 (PMC10681248; doi:10.1371/journal.pone.0294877)
Supplement: S1 File — (ZIP) [file pone.0294877.s001.zip › 毕设数据/麦二叉蚜Schizaphis graminum (Rondani)/吡虫啉 原始数据/LC90.txt]

"Aphis (Ag.)"
"Pingzhuo Liang"
"Jul. 19 2017 ~ Aug. 19 2017"
40
2,5
F,N1,N2,N3,N4,Female
N,N1,N2,N3,N4,Unknown
N1,N4
1,F,4,3,3,2,25
2,0,3,3,0,2,1,0,0,1,2,0,3,2,1,1,0,1,1,0,1,0,-1
2,N,3,3,-1
3,F,4,4,3,3,12
2,2,1,2,1,0,1,0,1,1,0,-1
4,F,3,2,2,3,29
0,2,0,0,1,2,0,2,1,0,2,3,1,2,1,4,2,1,2,0,1,2,1,1,0,0,-1
5,F,4,4,3,4,19
3,1,1,3,2,3,4,1,0,2,2,1,1,0,1,0,1,0,0,-1
6,F,4,4,4,4,21
2,3,1,5,3,2,1,3,2,1,0,2,1,2,1,1,0,0,0,-1
7,F,4,4,3,3,27
0,1,0,1,3,2,2,0,0,0,2,3,5,0,1,1,0,0,2,1,2,1,0,1,0,-1
8,F,3,3,2,4,18
2,1,0,3,0,4,2,2,1,2,1,2,1,1,0,-1
9,N, 5,4,-3
10,F,4,4,4,4,9
3,1,2,0,4,2,0,0,3,-1
11,F,3,3,3,4,31
1,2,3,3,2,3,0,1,2,5,1,3,1,0,1,1,0,2,1,1,0,0,0,0,1,1,0,-1
12,F,4,4,3,3,21
0,1,2,1,2,1,1,3,2,1,2,1,1,0,2,1,2,0,0,-1
13,F,3,3,3,3,28
1,2,1,2,2,1,3,0,3,4,2,1,2,0,0,0,0,1,0,2,1,0,0,0,-1
14,N,4,-4
15,F,3,3,3,5,25
3,1,2,2,1,3,1,0,2,2,1,2,1,3,0,1,2,1,0,0,0,1,0,-1
16,F,4,5,4,4,35
1,2,3,1,2,1,3,2,1,2,1,0,1,2,1,0,0,0,3,3,2,1,0,0,0,0,0,-1
17,F,6,4,5,2,21
0,1,2,1,0,0,1,2,1,3,0,2,1,2,1,0,1,1,1,0,0,-1
18,F,4,3,3,4,27
1,0,2,0,1,1,2,0,3,1,1,2,3,2,1,0,1,1,2,0,2,1,0,2,1,2,0,-1
19,F,4,4,4,3,21
2,0,1,0,1,0,1,0,1,1,0,2,1,2,1,0,0,1,2,0,1,-1
20,F,4,4,3,4,10
0,2,3,1,4,1,1,3,2,1,-1
21,F,5,4,4,4,19
1,2,3,2,3,5,0,1,1,0,2,1,0,1,0,1,2,0,-1
22,F,4,4,4,4,29
1,0,2,1,1,2,3,2,1,2,2,3,2,1,0,3,1,2,4,2,1,0,3,2,1,0,0,1,1,-1
23,F,6,3,3,4,26
1,1,2,3,0,1,2,3,0,3,1,0,3,2,1,0,2,1,0,2,1,1,0,1,1,0,-1
24,F,5,4,3,3,21
0,1,3,2,0,1,0,0,3,0,1,1,0,3,0,2,1,2,0,0,0,-1
25,F,4,3,5,4,28
2,3,0,1,2,1,3,0,1,2,3,2,2,0,3,2,1,0,2,1,1,1,0,0,0,0,0,1,-1
26,F,5,4,2,4,19
1,4,3,2,1,4,3,0,2,1,0,2,1,0,1,1,0,0,-1
27,F,3,4,4,5,24
0,0,1,3,0,3,2,1,1,0,0,1,3,2,1,0,1,2,1,0,1,0,1,1,-1
28,F,3,5,3,3,27
1,0,1,0,1,3,1,2,3,1,0,0,3,2,1,0,0,1,1,2,1,0,1,2,1,0,1,-1
29,F,2,4,4,5,29
0,3,0,2,1,0,3,5,2,1,2,3,4,1,3,2,1,0,0,1,3,2,1,0,0,2,0,0,0,-1
30,F,3,4,4,4,32
1,4,0,2,1,5,0,1,1,0,3,2,1,0,2,1,0,1,0,2,1,0,0,2,1,2,1,2,0,0,1,-1
31,F,4,5,4,4,26
1,4,2,2,3,5,0,2,1,3,0,3,0,1,2,1,0,1,0,1,0,0,1,0,-1
32,F,4,4,4,4,15
1,1,0,3,5,3,0,0,1,2,0,2,5,1,1,-1
33,F,3,4,4,4,23
1,1,0,1,1,2,0,3,2,2,1,2,3,0,2,1,0,1,0,0,0,1,-1
34,F,2,2,4,4,20
2,3,0,1,2,0,3,2,1,0,0,0,2,1,0,0,0,1,0,0,-1
35,F,3,4,4,4,23
0,1,0,1,0,1,2,1,0,2,2,0,1,0,2,1,3,0,2,1,0,0,0,-1
36,F,4,5,4,5,13
1,0,2,1,4,0,3,1,0,2,1,1,0,-1
37,F,3,5,4,4,29
4,2,1,2,1,0,0,1,2,1,0,0,1,2,1,0,0,3,1,2,1,0,0,2,1,2,1,0,0,-1
38,F,2,4,4,4,21
1,2,1,0,2,3,3,2,1,3,2,4,1,1,0,1,0,0,-1
39,F,3,4,4,4,25
1,0,0,0,2,2,3,0,3,3,0,0,2,2,1,0,1,0,1,0,1,0,1,0,-1
40,F,5,4,4,5,24
3,2,1,0,3,2,2,1,0,0,2,1,1,0,1,1,0,0,2,-1
