# Supplementary material for: Sublethal effects of imidacloprid on the fitness of two species of wheat aphids, Schizaphis graminum (R.) and Rhopalosiphum padi (L.)
Source: PLoS One. 2023 Nov 27;18(11):e0294877. doi: 10.1371/journal.pone.0294877 (PMC10681248; doi:10.1371/journal.pone.0294877)
Supplement: S1 File — (ZIP) [file pone.0294877.s001.zip › 毕设数据/麦二叉蚜Schizaphis graminum (Rondani)/吡虫啉 原始数据/LC90_2_Fig_FxLxMxLxMx.txt]

Age-specific survival rate l(x), female fecundity f(x,female), age-specific fecundity m(x), l(x)*m(x), and Cumu[l(x)*m(x)]
age, l(x), f(x,female), m(x), l(x)*m(x), Cumu[l(x)*m(x)]
0	1	0	0	0	0
1	1	0	0	0	0
2	1	0	0	0	0
3	1	0	0	0	0
4	1	0	0	0	0
5	1	0	0	0	0
6	1	0	0	0	0
7	.975	0	0	0	0
8	.95	0	0	0	0
9	.95	0	0	0	0
10	.95	0	0	0	0
11	.95	2	5.26315789473684E-02	.05	.05
12	.925	1.4	.189189189189189	.175	.225
13	.925	1.16666666666667	.189189189189189	.175	.4
14	.925	1.15384615384615	.405405405405405	.375	.775
15	.925	1.30434782608696	.810810810810811	.75	1.525
16	.925	1.51612903225806	1.27027027027027	1.175	2.7
17	.925	1.2	1.13513513513514	1.05	3.75
18	.925	1.62162162162162	1.62162162162162	1.5	5.25
19	.925	1.62162162162162	1.62162162162162	1.5	6.75
20	.925	1.7027027027027	1.7027027027027	1.575	8.325
21	.925	1.59459459459459	1.59459459459459	1.475	9.8
22	.925	1.78378378378378	1.78378378378378	1.65	11.45
23	.925	1.27027027027027	1.27027027027027	1.175	12.625
24	.925	1.51351351351351	1.51351351351351	1.4	14.025
25	.875	1.4	1.4	1.225	15.25
26	.85	1.29411764705882	1.29411764705882	1.1	16.35
27	.85	1.17647058823529	1.17647058823529	1	17.35
28	.85	1.23529411764706	1.23529411764706	1.05	18.4
29	.85	1	1	.85	19.25
30	.825	.96969696969697	.96969696969697	.8	20.05
31	.775	.806451612903226	.806451612903226	.625	20.675
32	.75	.733333333333333	.733333333333333	.55	21.225
33	.75	.7	.7	.525	21.75
34	.7	.678571428571429	.678571428571429	.475	22.225
35	.65	.769230769230769	.769230769230769	.5	22.725
36	.575	.652173913043478	.652173913043478	.375	23.1
37	.525	.571428571428571	.571428571428571	.3	23.4
38	.45	.555555555555556	.555555555555556	.25	23.65
39	.4	.625	.625	.25	23.9
40	.325	.615384615384615	.615384615384615	.2	24.1
41	.25	.3	.3	.075	24.175
42	.2	.375	.375	.075	24.25
43	.175	.285714285714286	.285714285714286	.05	24.3
44	.1	.25	.25	.025	24.325
45	.05	.5	.5	.025	24.35
46	.05	0	0	0	24.35
47	.025	0	0	0	24.35
48	.025	0	0	0	24.35
49	.025	0	0	0	24.35
50	.025	0	0	0	24.35
51	.025	0	0	0	24.35
52	0	0	0	0	24.35
