# Supplementary material for: Sublethal effects of imidacloprid on the fitness of two species of wheat aphids, Schizaphis graminum (R.) and Rhopalosiphum padi (L.)
Source: PLoS One. 2023 Nov 27;18(11):e0294877. doi: 10.1371/journal.pone.0294877 (PMC10681248; doi:10.1371/journal.pone.0294877)
Supplement: S1 File — (ZIP) [file pone.0294877.s001.zip › 毕设数据/麦二叉蚜Schizaphis graminum (Rondani)/吡虫啉 原始数据/LC90_3_Fig_Exj.txt]

"Age-stage life expectancy"
Age,N1,N2,N3,N4,Female,Unknown
0, 35.7499999999999 , 0 , 0 , 0 , 0 , 0  
1, 34.7499999999999 , 0 , 0 , 0 , 0 , 0  
2, 33.7579206906816 , 33.6523114815924 , 0 , 0 , 0 , 0  
3, 32.8151256789382 , 32.6523114815924 , 0 , 0 , 0 , 0  
4, 31.9438624861419 , 31.7621164053838 , 30.0052376247214 , 0 , 0 , 0  
5, 31.2565439154033 , 30.8187899144374 , 29.0052376247214 , 0 , 0 , 0  
6, 0 , 30.2565439154033 , 28.0052376247214 , 0 , 0 , 0  
7, 0 , 28.8922004472915 , 30.3040313862248 , 30.9189189189188 , 0 , 0  
8, 0 , 29.1007410636442 , 29.2094333042719 , 29.9189189189188 , 0 , 0  
9, 0 , 27.9932432432431 , 28.1126852659109 , 28.9189189189188 , 0 , 0  
10, 0 , 0 , 26.9932432432431 , 27.9189189189188 , 27.9189189189188 , 0  
11, 0 , 0 , 25.2989864864864 , 26.9189189189188 , 26.9189189189188 , 0  
12, 0 , 0 , 25.9189189189188 , 25.9189189189188 , 25.9189189189188 , 0  
13, 0 , 0 , 24.9189189189188 , 24.9189189189188 , 24.9189189189188 , 0  
14, 0 , 0 , 23.9189189189188 , 23.9189189189188 , 23.9189189189188 , 0  
15, 0 , 0 , 0 , 22.9189189189188 , 22.9189189189188 , 0  
16, 0 , 0 , 0 , 21.9189189189188 , 21.9189189189188 , 0  
17, 0 , 0 , 0 , 20.9189189189188 , 20.9189189189188 , 0  
18, 0 , 0 , 0 , 0 , 19.9189189189188 , 0  
19, 0 , 0 , 0 , 0 , 18.9189189189188 , 0  
20, 0 , 0 , 0 , 0 , 17.9189189189188 , 0  
21, 0 , 0 , 0 , 0 , 16.9189189189189 , 0  
22, 0 , 0 , 0 , 0 , 15.9189189189189 , 0  
23, 0 , 0 , 0 , 0 , 14.9189189189189 , 0  
24, 0 , 0 , 0 , 0 , 13.9189189189189 , 0  
25, 0 , 0 , 0 , 0 , 13.6571428571428 , 0  
26, 0 , 0 , 0 , 0 , 13.0294117647059 , 0  
27, 0 , 0 , 0 , 0 , 12.0294117647059 , 0  
28, 0 , 0 , 0 , 0 , 11.0294117647059 , 0  
29, 0 , 0 , 0 , 0 , 10.0294117647059 , 0  
30, 0 , 0 , 0 , 0 , 9.30303030303029 , 0  
31, 0 , 0 , 0 , 0 , 8.83870967741935 , 0  
32, 0 , 0 , 0 , 0 , 8.1 , 0  
33, 0 , 0 , 0 , 0 , 7.1 , 0  
34, 0 , 0 , 0 , 0 , 6.53571428571428 , 0  
35, 0 , 0 , 0 , 0 , 5.96153846153846 , 0  
36, 0 , 0 , 0 , 0 , 5.60869565217392 , 0  
37, 0 , 0 , 0 , 0 , 5.04761904761905 , 0  
38, 0 , 0 , 0 , 0 , 4.72222222222222 , 0  
39, 0 , 0 , 0 , 0 , 4.1875 , 0  
40, 0 , 0 , 0 , 0 , 3.92307692307692 , 0  
41, 0 , 0 , 0 , 0 , 3.8 , 0  
42, 0 , 0 , 0 , 0 , 3.5 , 0  
43, 0 , 0 , 0 , 0 , 2.85714285714286 , 0  
44, 0 , 0 , 0 , 0 , 3.25 , 0  
45, 0 , 0 , 0 , 0 , 4.5 , 0  
46, 0 , 0 , 0 , 0 , 3.5 , 0  
47, 0 , 0 , 0 , 0 , 5 , 0  
48, 0 , 0 , 0 , 0 , 4 , 0  
49, 0 , 0 , 0 , 0 , 3 , 0  
50, 0 , 0 , 0 , 0 , 2 , 0  
51, 0 , 0 , 0 , 0 , 1 , 0  
52,0,0,0,0,0,0
