# Supplementary material for: Sublethal effects of imidacloprid on the fitness of two species of wheat aphids, Schizaphis graminum (R.) and Rhopalosiphum padi (L.)
Source: PLoS One. 2023 Nov 27;18(11):e0294877. doi: 10.1371/journal.pone.0294877 (PMC10681248; doi:10.1371/journal.pone.0294877)
Supplement: S1 File — (ZIP) [file pone.0294877.s001.zip › 毕设数据/麦二叉蚜Schizaphis graminum (Rondani)/吡虫啉 原始数据/LC90_4_Fig_Vxj.txt]

"Age-stage reproductive value"
Age,N1,N2,N3,N4,Female,Unknown
0, 1.15173600364055 , 0 , 0 , 0 , 0 , 0  
1, 1.32649584944473 , 0 , 0 , 0 , 0 , 0  
2, 1.52796928346343 , 1.52535297061756 , 0 , 0 , 0 , 0  
3, 1.76144947764494 , 1.75680397075949 , 0 , 0 , 0 , 0  
4, 2.03295537082136 , 2.02698283391475 , 1.96924831048424 , 0 , 0 , 0  
5, 2.35326241308585 , 2.33669415450103 , 2.26805422607822 , 0 , 0 , 0  
6, 0 , 2.71033710307358 , 2.61219976426758 , 0 , 0 , 0  
7, 0 , 3.05370329092692 , 3.31677547960282 , 3.85965285619853 , 0 , 0  
8, 0 , 3.62060947965503 , 3.72385728648344 , 4.44530124773515 , 0 , 0  
9, 0 , 4.11951527498777 , 4.17559427928918 , 5.11981359965583 , 0 , 0  
10, 0 , 0 , 4.74459415762162 , 5.2451527822896 , 9.15427874628089 , 0  
11, 0 , 0 , 5.03213647532566 , 6.04103142857212 , 10.5433126369396 , 0  
12, 0 , 0 , 6.03583565856866 , 6.27956355814247 , 9.83964095729171 , 0  
13, 0 , 0 , 6.0457061618371 , 7.13288602774828 , 9.72023854882036 , 0  
14, 0 , 0 , 6.96305759765256 , 7.71721114031344 , 9.85145689961874 , 0  
15, 0 , 0 , 0 , 8.01960429606692 , 10.0173516481941 , 0  
16, 0 , 0 , 0 , 8.17164957256418 , 10.0350804087812 , 0  
17, 0 , 0 , 0 , 8.61158321599726 , 9.81158321599727 , 0  
18, 0 , 0 , 0 , 0 , 9.91827064280381 , 0  
19, 0 , 0 , 0 , 0 , 9.55554958437558 , 0  
20, 0 , 0 , 0 , 0 , 9.13779067348769 , 0  
21, 0 , 0 , 0 , 0 , 8.56325868282988 , 0  
22, 0 , 0 , 0 , 0 , 8.02606149325832 , 0  
23, 0 , 0 , 0 , 0 , 7.18945613102807 , 0  
24, 0 , 0 , 0 , 0 , 6.81733960870224 , 0  
25, 0 , 0 , 0 , 0 , 6.45767088813544 , 0  
26, 0 , 0 , 0 , 0 , 5.99642829943076 , 0  
27, 0 , 0 , 0 , 0 , 5.41582059035624 , 0  
28, 0 , 0 , 0 , 0 , 4.88261213019437 , 0  
29, 0 , 0 , 0 , 0 , 4.20074755843003 , 0  
30, 0 , 0 , 0 , 0 , 3.79812586182273 , 0  
31, 0 , 0 , 0 , 0 , 3.46777142089887 , 0  
32, 0 , 0 , 0 , 0 , 3.16730916674096 , 0  
33, 0 , 0 , 0 , 0 , 2.80329765715271 , 0  
34, 0 , 0 , 0 , 0 , 2.59547538009163 , 0  
35, 0 , 0 , 0 , 0 , 2.37759559910735 , 0  
36, 0 , 0 , 0 , 0 , 2.09403063973936 , 0  
37, 0 , 0 , 0 , 0 , 1.81879437071886 , 0  
38, 0 , 0 , 0 , 0 , 1.67607548545184 , 0  
39, 0 , 0 , 0 , 0 , 1.45186106926447 , 0  
40, 0 , 0 , 0 , 0 , 1.17209314846164 , 0  
41, 0 , 0 , 0 , 0 , 0.83353565659644 , 0  
42, 0 , 0 , 0 , 0 , 0.768115297004756 , 0  
43, 0 , 0 , 0 , 0 , 0.51744577197922 , 0  
44, 0 , 0 , 0 , 0 , 0.467063627474347 , 0  
45, 0 , 0 , 0 , 0 , 0.5 , 0  
46, 0 , 0 , 0 , 0 , 0 , 0  
47, 0 , 0 , 0 , 0 , 0 , 0  
48, 0 , 0 , 0 , 0 , 0 , 0  
49, 0 , 0 , 0 , 0 , 0 , 0  
50, 0 , 0 , 0 , 0 , 0 , 0  
51, 0 , 0 , 0 , 0 , 0 , 0  
52,0,0,0,0,0,0
