# Supplementary material for: Sublethal effects of imidacloprid on the fitness of two species of wheat aphids, Schizaphis graminum (R.) and Rhopalosiphum padi (L.)
Source: PLoS One. 2023 Nov 27;18(11):e0294877. doi: 10.1371/journal.pone.0294877 (PMC10681248; doi:10.1371/journal.pone.0294877)
Supplement: S1 File — (ZIP) [file pone.0294877.s001.zip › 毕设数据/麦二叉蚜Schizaphis graminum (Rondani)/新建 Microsoft Excel 工作表.xlsx]

## Sheet: Sxj
CK								LC25								LC90
Age	L1	L2	L3	L4	Adult			Age	L1	L2	L3	L4	Adult			Age	L1	L2	L3	L4	Adult
0	1							0	1							0	1
1	1	0						1	1	0						1	1	0
2	0.95	0.05						2	0.95	0.05						2	0.925	0.075
3	0.65	0.325						3	0.65	0.35						3	0.6	0.4	0
4	0.25	0.725	0					4	0.15	0.85	0					4	0.175	0.8	0.025
5	0	0.925	0.05					5	0	0.975	0.025					5	0.05	0.9	0.05
6		0.775	0.2					6		0.775	0.225	0				6	0	0.775	0.225	0
7		0.625	0.35	0				7		0.65	0.3	0.025				7		0.575	0.375	0.025
8		0.275	0.675	0.025				8		0.175	0.725	0.05				8		0.25	0.625	0.075
9		0.025	0.8	0.15				9		0	0.8	0.15	0			9		0.025	0.775	0.15	0
10		0	0.75	0.225	0			10			0.75	0.175	0.025			10		0	0.7	0.225	0.025
11			0.5	0.45	0.025			11			0.525	0.4	0.025			11			0.4	0.525	0.025
12			0.175	0.7	0.1			12			0.175	0.65	0.1			12			0.15	0.65	0.125
13			0.05	0.825	0.1			13			0.075	0.7	0.15			13			0.025	0.75	0.15
14			0.025	0.7	0.25			14			0	0.65	0.275			14			0.025	0.575	0.325
15			0	0.425	0.55			15				0.575	0.35			15			0	0.35	0.575
16				0.2	0.775			16				0.275	0.65			16				0.15	0.775
17				0.1	0.85			17				0.025	0.875			17				0.05	0.875
18				0.025	0.925			18				0.025	0.875			18				0	0.925
19				0	0.95			19				0	0.9			19					0.925
20					0.95			20					0.9			20					0.925
21					0.95			21					0.9			21					0.925
22					0.925			22					0.9			22					0.925
23					0.9			23					0.9			23					0.925
24					0.9			24					0.9			24					0.925
25					0.875			25					0.85			25					0.875
26					0.85			26					0.775			26					0.85
27					0.825			27					0.75			27					0.85
28					0.8			28					0.625			28					0.85
29					0.8			29					0.6			29					0.85
30					0.7			30					0.6			30					0.825
31					0.65			31					0.55			31					0.775
32					0.65			32					0.45			32					0.75
33					0.65			33					0.4			33					0.75
34					0.575			34					0.35			34					0.7
35					0.5			35					0.325			35					0.65
36					0.475			36					0.275			36					0.575
37					0.4			37					0.25			37					0.525
38					0.375			38					0.225			38					0.45
39					0.325			39					0.2			39					0.4
40					0.325			40					0.125			40					0.325
41					0.275			41					0.1			41					0.25
42					0.25			42					0.05			42					0.2
43					0.25			43					0.025			43					0.175
44					0.125			44					0.025			44					0.1
45					0.075			45					0.025			45					0.05
46					0.05			46					0.025			46					0.05
47					0.025			47					0.025			47					0.025
48					0.025			48					0			48					0.025
49					0											49					0.025
																50					0.025
																51					0.025
																52					0

## Sheet: lxmx
CK						LC25						LC90
Age	lx	mx	lxmx			Age	lx	mx	lxmx			Age	lx	mx	lxmx
0	1					0	1					0	1
1	1					1	1					1	1
2	1					2	1					2	1
3	0.975					3	1					3	1
4	0.975					4	1					4	1
5	0.975					5	1					5	1
6	0.975					6	1					6	1
7	0.975					7	0.975					7	0.975
8	0.975					8	0.95					8	0.95
9	0.975					9	0.95					9	0.95
10	0.975	0	0			10	0.95	0	0			10	0.95	0	0
11	0.975	0.0512821	0.05			11	0.95	0.0526316	0.05			11	0.95	0.0526316	0.05
12	0.975	0.102564	0.1			12	0.925	0.189189	0.175			12	0.925	0.189189	0.175
13	0.975	0.0769231	0.075			13	0.925	0.108108	0.1			13	0.925	0.189189	0.175
14	0.975	0.25641	0.25			14	0.925	0.540541	0.5			14	0.925	0.405405	0.375
15	0.975	0.948718	0.925			15	0.925	0.72973	0.675			15	0.925	0.810811	0.75
16	0.975	1.30769	1.275			16	0.925	0.837838	0.775			16	0.925	1.27027	1.175
17	0.95	1.07895	1.025			17	0.9	1.5	1.35			17	0.925	1.13514	1.05
18	0.95	0.921053	0.875			18	0.9	1.36111	1.225			18	0.925	1.62162	1.5
19	0.95	1.39474	1.325			19	0.9	1.44444	1.3			19	0.925	1.62162	1.5
20	0.95	1.73684	1.65			20	0.9	1.63889	1.475			20	0.925	1.7027	1.575
21	0.95	1.44737	1.375			21	0.9	1.69444	1.525			21	0.925	1.59459	1.475
22	0.925	1.16216	1.075			22	0.9	1.05556	0.95			22	0.925	1.78378	1.65
23	0.9	1.75	1.575			23	0.9	1.25	1.125			23	0.925	1.27027	1.175
24	0.9	1.38889	1.25			24	0.9	0.916667	0.825			24	0.925	1.51351	1.4
25	0.875	1.2	1.05			25	0.85	1.44118	1.225			25	0.875	1.4	1.225
26	0.85	1.11765	0.95			26	0.775	1.51613	1.175			26	0.85	1.29412	1.1
27	0.825	1	0.825			27	0.75	0.766667	0.575			27	0.85	1.17647	1
28	0.8	1.3125	1.05			28	0.625	0.92	0.575			28	0.85	1.23529	1.05
29	0.8	1.03125	0.825			29	0.6	1.58333	0.95			29	0.85	1	0.85
30	0.7	0.964286	0.675			30	0.6	1.25	0.75			30	0.825	0.969697	0.8
31	0.65	0.846154	0.55			31	0.55	1.31818	0.725			31	0.775	0.806452	0.625
32	0.65	1	0.65			32	0.45	1.11111	0.5			32	0.75	0.733333	0.55
33	0.65	0.730769	0.475			33	0.4	1.1875	0.475			33	0.75	0.7	0.525
34	0.575	0.73913	0.425			34	0.35	0.642857	0.225			34	0.7	0.678571	0.475
35	0.5	0.75	0.375			35	0.325	0.769231	0.25			35	0.65	0.769231	0.5
36	0.475	0.210526	0.1			36	0.275	0.636364	0.175			36	0.575	0.652174	0.375
37	0.4	0.375	0.15			37	0.25	0.3	0.075			37	0.525	0.571429	0.3
38	0.375	0.333333	0.125			38	0.225	0.444444	0.1			38	0.45	0.555556	0.25
39	0.325	0.461538	0.15			39	0.2	0.5	0.1			39	0.4	0.625	0.25
40	0.325	0.0769231	0.025			40	0.125	0.2	0.025			40	0.325	0.615385	0.2
41	0.275	0.272727	0.075			41	0.1	0	0			41	0.25	0.3	0.075
42	0.25	0.1	0.025			42	0.05	1.5	0.075			42	0.2	0.375	0.075
43	0.25	0	0			43	0.025	1	0.025			43	0.175	0.285714	0.05
44	0.125					44	0.025	0	0			44	0.1	0.25	0.025
45	0.075					45	0.025					45	0.05	0.5	0.025
46	0.05					46	0.025					46	0.05	0	0
47	0.025					47	0.025					47	0.025
48	0.025					48	0					48	0.025
49	0											49	0.025
												50	0.025
												51	0.025
												52	0

## Sheet: Ex'j
CK								LC25								LC90
Age	L1	L2	L3	L4	Adult			Age	L1	L2	L3	L4	Adult			Age	L1	L2	L3	L4	Adult
0	34.975							0	31.225							0	35.75
1	33.975	0						1	30.225	0						1	34.75	0
2	32.9318	33.7951						2	29.2254	29.2183						2	33.7579	33.6523
3	32.7948	32.7951						3	28.2286	28.2183						3	32.8151	32.6523	0
4	31.7943	31.7951	0					4	27.2628	27.2183	0					4	31.9439	31.7621	30.0052
5	0	30.7943	30.8059					5	0	26.2628	24.7503					5	31.2565	30.8188	29.0052
6		29.792	29.8059					6		25.6531	23.7503	0				6	0	30.2565	28.0052	0
7		28.7887	28.8059	0				7		24.4874	25.5152	26.147				7		28.8922	30.304	30.9189
8		27.7756	27.7989	27.8965				8		24.3474	24.4577	25.147				8		29.1007	29.2094	29.9189
9		26.7644	26.7768	26.8965				9		0	23.3474	24.147	0			9		27.9932	28.1127	28.9189	0
10		0	25.7644	25.8965	0			10			22.2985	23.0819	23.4722			10		0	26.9932	27.9189	27.9189
11			24.7229	24.8474	25.2895			11			20.9627	22.0819	22.4722			11			25.299	26.9189	26.9189
12			23.6558	23.759	24.2895			12			20.9033	20.9918	21.4722			12			25.9189	25.9189	25.9189
13			22.3979	22.759	23.2895			13			19.8387	19.9518	20.4722			13			24.9189	24.9189	24.9189
14			21.1548	21.6411	22.2895			14			0	18.8387	19.4722			14			23.9189	23.9189	23.9189
15			0	20.1548	21.2895			15				17.756	18.4722			15			0	22.9189	22.9189
16				17.8783	20.2895			16				15.9747	17.4722			16				21.9189	21.9189
17				19.2895	19.2895			17				16.4722	16.4722			17				20.9189	20.9189
18				18.2895	18.2895			18				15.4722	15.4722			18				0	19.9189
19				0	17.2895			19				0	14.4722			19					18.9189
20					16.2895			20					13.4722			20					17.9189
21					15.2895			21					12.4722			21					16.9189
22					14.6757			22					11.4722			22					15.9189
23					14.0556			23					10.4722			23					14.9189
24					13.0556			24					9.47222			24					13.9189
25					12.4			25					8.97059			25					13.6571
26					11.7353			26					8.74194			26					13.0294
27					11.0606			27					8			27					12.0294
28					10.375			28					8.4			28					11.0294
29					9.375			29					7.70833			29					10.0294
30					9.57143			30					6.70833			30					9.30303
31					9.23077			31					6.22727			31					8.83871
32					8.23077			32					6.38889			32					8.1
33					7.23077			33					6.0625			33					7.1
34					7.04348			34					5.78571			34					6.53571
35					6.95			35					5.15385			35					5.96154
36					6.26316			36					4.90909			36					5.6087
37					6.25			37					4.3			37					5.04762
38					5.6			38					3.66667			38					4.72222
39					5.30769			39					3			39					4.1875
40					4.30769			40					3.2			40					3.92308
41					3.90909			41					2.75			41					3.8
42					3.2			42					3.5			42					3.5
43					2.2			43					5			43					2.85714
44					2.4			44					4			44					3.25
45					2.33333			45					3			45					4.5
46					2			46					2			46					3.5
47					2			47					1			47					5
48					1			48					0			48					4
49					0											49					3
																50					2
																51					1
																52					0

## Sheet: Sheet4
CK								LC25								LC90
Age	L1	L2	L3	L4	Adult			Age	L1	L2	L3	L4	Adult			Age	L1	L2	L3	L4	Adult
0	1.14583							0	1.14478							0	1.15174
1	1.31292	0						1	1.31053	0						1	1.3265	0
2	1.50234	1.54334						2	1.50028	1.50013						2	1.52797	1.52535
3	1.76775	1.76841						3	1.71758	1.71733						3	1.76145	1.7568	0
4	2.02433	2.02629	0					4	1.96724	1.96597	0					4	2.03296	2.02698	1.96925
5	0	2.31954	2.35214					5	0	2.25207	2.20247					5	2.35326	2.33669	2.26805
6		2.65056	2.69515					6		2.59278	2.52136	0				6	0	2.71034	2.6122	0
7		3.02483	3.08818	0				7		2.93245	3.15399	3.89977				7		3.0537	3.31678	3.85965
8		3.41094	3.50915	3.9204				8		3.38401	3.53303	4.4644				8		3.62061	3.72386	4.4453
9		3.85397	3.91379	4.4921				9		0	3.87396	5.11077	0			9		4.11952	4.17559	5.11981	0
10		0	4.41599	5.14718	0			10			4.39157	5.08397	9.68454			10		0	4.74459	5.24515	9.15428
11			4.88185	5.41619	9.75062			11			4.6877	5.82005	11.0867			11			5.03214	6.04103	10.5433
12			5.45024	5.67105	8.88089			12			5.32833	5.79971	10.4023			12			6.03584	6.27956	9.83964
13			5.61252	6.49806	9.03015			13			5.74312	6.36728	9.90506			13			6.04571	7.13289	9.72024
14			5.87008	6.99189	9.48764			14			0	6.57464	10.576			14			6.96306	7.71721	9.85146
15			0	6.72611	9.72538			15				7.20056	10.0258			15			0	8.0196	10.0174
16				6.00869	9.21654			16				7.12331	9.26955			16				8.17165	10.0351
17				7.26324	8.67551			17				6.48091	9.2467			17				8.61158	9.81158
18				7.61297	8.55892			18				7.41924	8.81924			18				0	9.91827
19				0	8.72316			19				0	8.49343			19					9.55555
20					8.39712			20					8.06957			20					9.13779
21					7.63154			21					7.36175			21					8.56326
22					7.27752			22					6.48784			22					8.02606
23					7.20179			23					6.21879			23					7.18946
24					6.24682			24					5.6882			24					6.81734
25					5.7254			25					5.78369			25					6.45767
26					5.33785			26					5.45233			26					5.99643
27					4.98216			27					4.65631			27					5.41582
28					4.70547			28					5.34336			28					4.88261
29					3.88776			29					5.27478			29					4.20075
30					3.74065			30					4.22591			30					3.79813
31					3.42595			31					3.71649			31					3.46777
32					2.95601			32					3.35566			32					3.16731
33					2.24125			33					2.89072			33					2.8033
34					1.9565			34					2.22836			34					2.59548
35					1.60414			35					1.95468			35					2.3776
36					1.0302			36					1.60383			36					2.09403
37					1.11531			37					1.21829			37					1.81879
38					0.904822			38					1.16805			38					1.67608
39					0.755572			39					0.931925			39					1.45186
40					0.336912			40					0.791138			40					1.17209
41					0.352066			41					0.845907			41					0.833536
42					0.1			42					1.93676			42					0.768115
43					0			43					1			43					0.517446
44								44					0			44					0.467064
45								45								45					0.5
46								46								46					0
47								47								47
48								48								48
49																49
																50
																51
																52
